# Supplementary material for: On the treatment effect heterogeneity of antidepressants in major depression: A Bayesian meta-analysis and simulation study
Source: PLoS One. 2020 Nov 11;15(11):e0241497. doi: 10.1371/journal.pone.0241497 (PMC7657525; doi:10.1371/journal.pone.0241497)
Supplement: S2 Checklist — (XLSX) [file pone.0241497.s002.xlsx]

## Sheet: Sheet1
	REMA VR				REMA CVR				REMR VR
Study ID = i	Mean	Median	HPD 2.5%	HPD 97.5%	Mean	Median	HPD 2.5%	HPD 97.5%	Mean	Median	HPD 2.5%	HPD 97.5%
003-008 (FDA)	1.01	1.009	0.985	1.036	0.862	0.856	0.72	1.019	0.99	0.992	0.937	1.032
03A0A-004A (FDA)	1.01	1.009	0.985	1.037	0.86	0.856	0.729	0.996	1.001	1.001	0.967	1.03
29060 07 001	1.01	1.009	0.983	1.035	0.826	0.823	0.697	0.972	1.009	1.01	0.964	1.052
Alexopoulos2004 (poster SCT-MD-27)	1.01	1.01	0.986	1.036	0.825	0.823	0.717	0.939	1.009	1.009	0.982	1.035
Alvarez2012 (11492A, NCT00839423)	1.009	1.009	0.984	1.036	0.774	0.773	0.671	0.883	1.015	1.015	0.988	1.047
Asnis2013 (LVM-MD-01, NCT00969709)	1.01	1.01	0.985	1.036	0.833	0.83	0.72	0.944	1.01	1.01	0.986	1.039
Bakish2014 (LVM-MD-10, NCT01377194)	1.01	1.01	0.986	1.034	0.812	0.81	0.704	0.914	1.012	1.011	0.986	1.038
Baldwin2012 (11984A, NCT00635219)	1.009	1.009	0.984	1.034	0.845	0.843	0.742	0.953	1.006	1.006	0.98	1.032
Binnemann2008 (NCT00143091)	1.009	1.009	0.983	1.036	0.813	0.81	0.686	0.949	1.012	1.012	0.981	1.044
Bosc1997a (Study 014 - Andreoli2002)	1.009	1.009	0.983	1.034	0.757	0.757	0.651	0.87	1.019	1.018	0.988	1.052
Bose2008 (SCT-MD-13)	1.009	1.009	0.983	1.034	0.847	0.843	0.719	0.973	1.003	1.003	0.969	1.03
Boulenger2014 (13267A, NCT01140906)	1.01	1.01	0.984	1.035	0.725	0.725	0.631	0.822	1.021	1.021	0.989	1.056
Boyer2008 (Study 333, NCT00300378)(EUCTR2005-005463-28, 3151A1-333-EU)	1.009	1.009	0.984	1.034	0.81	0.809	0.71	0.912	1.009	1.009	0.984	1.034
Bremner1995(MIR 003-022 - FDA)	1.01	1.01	0.984	1.036	0.791	0.791	0.661	0.916	1.024	1.022	0.988	1.067
Buchsbaum1997	1.01	1.009	0.985	1.035	0.818	0.816	0.68	0.963	1.015	1.013	0.97	1.062
Burke2002 (SCT-MD-01)	1.01	1.01	0.986	1.035	0.794	0.793	0.677	0.906	1.015	1.014	0.987	1.046
CL3-20098-026	1.011	1.01	0.984	1.037	0.868	0.865	0.74	1	1.006	1.006	0.979	1.035
CL3-20098-070	1.01	1.01	0.983	1.034	0.828	0.826	0.713	0.959	1.011	1.01	0.982	1.037
CN104-002 (FDA)	1.009	1.009	0.983	1.035	0.811	0.809	0.684	0.937	1.012	1.012	0.98	1.043
Carman1991	1.01	1.009	0.983	1.035	0.779	0.779	0.641	0.913	1.026	1.024	0.984	1.072
Claghorn1995 (MIR 003-002 (FDA)	1.009	1.009	0.984	1.035	0.785	0.784	0.657	0.923	1.034	1.03	0.978	1.094
Clayton2003 (Study 050)	1.009	1.009	0.984	1.035	0.866	0.863	0.757	0.99	1.004	1.004	0.976	1.031
Clayton2006a (WELL AK130926)	1.01	1.01	0.984	1.036	0.866	0.863	0.758	0.98	1.004	1.004	0.975	1.03
Clayton2006b (WELL AK130927)	1.008	1.009	0.983	1.033	0.826	0.824	0.723	0.936	1.004	1.005	0.977	1.03
Clayton2013 (NCT01121484)	1.009	1.009	0.984	1.035	0.82	0.818	0.714	0.932	1.009	1.009	0.982	1.035
Clayton2015	1.008	1.009	0.983	1.032	0.824	0.823	0.736	0.909	1.006	1.007	0.981	1.031
Cohn1996 (FDA CN104-006-2)	1.01	1.009	0.983	1.034	0.813	0.81	0.682	0.948	1.012	1.012	0.981	1.044
Coleman1999 (AK1A4002)	1.009	1.009	0.984	1.035	0.826	0.824	0.714	0.949	1.007	1.007	0.98	1.034
Coleman2001 (AK1A4007)	1.009	1.009	0.984	1.033	0.845	0.842	0.728	0.956	1.005	1.005	0.977	1.032
Croft1999 (AK1A4001)	1.009	1.009	0.984	1.036	0.804	0.803	0.687	0.916	1.012	1.011	0.985	1.039
Cunningham1994 (VEN 600A-302 FDA)	1.01	1.01	0.985	1.036	0.814	0.812	0.695	0.927	1.011	1.011	0.985	1.039
Cunningham1997 (VEN XR 208 - FDA)	1.009	1.009	0.984	1.034	0.798	0.798	0.684	0.912	1.013	1.013	0.984	1.042
Cutler2009	1.01	1.009	0.984	1.035	0.824	0.823	0.709	0.941	1.008	1.008	0.981	1.036
D'Amico1990 (FDA 030-A2-0007)	1.009	1.009	0.984	1.036	0.822	0.82	0.696	0.954	1.009	1.009	0.977	1.038
Davidson2002 (HDTSG) (NCT00005013)	1.01	1.01	0.984	1.035	0.846	0.843	0.727	0.969	1.007	1.007	0.977	1.035
DeMartinis2007 (Study 306, NCT00072774)	1.01	1.01	0.983	1.034	0.802	0.801	0.684	0.918	1.014	1.014	0.985	1.043
Detke2002a (HMBH - Study Group A)	1.01	1.01	0.984	1.035	0.756	0.755	0.639	0.88	1.026	1.025	0.987	1.07
Detke2002b (HMBH - Study Group B)	1.01	1.009	0.984	1.036	0.815	0.813	0.69	0.93	1.01	1.01	0.982	1.038
Detke2004 (HMAY Study Group A)	1.009	1.009	0.983	1.034	0.797	0.796	0.694	0.909	1.012	1.012	0.986	1.04
Doogan1994	1.009	1.009	0.984	1.035	0.812	0.811	0.695	0.934	1.011	1.011	0.983	1.039
Dube2010 (NCT00420004)	1.019	1.015	0.993	1.058	1.12	1.109	0.897	1.372	1.017	1.014	0.988	1.057
Dunbar1993a (Claghorn1992, Rickels1989, Rickels1992, PAR 02-001 - FDA)	1.009	1.009	0.983	1.034	0.787	0.787	0.661	0.922	1.026	1.023	0.984	1.073
Dunbar1993b (Claghorn1992, PAR 02-002 - FDA)	1.01	1.01	0.983	1.034	0.798	0.797	0.658	0.938	1.028	1.024	0.983	1.087
Dunbar1993c (Smith1992, PAR 02-003 - FDA)	1.01	1.01	0.984	1.035	0.817	0.816	0.682	0.958	1.011	1.01	0.969	1.053
Dunbar1993d (Kiev1992, PAR 02-004 - FDA)	1.01	1.009	0.982	1.035	0.791	0.79	0.66	0.919	1.022	1.021	0.986	1.066
Dunlop2011 (NCT00824291)	1.011	1.01	0.988	1.039	0.85	0.847	0.739	0.958	1.01	1.009	0.984	1.036
Dunner1992 (PAR 29060.09)	1.009	1.009	0.985	1.035	0.834	0.831	0.709	0.965	1.005	1.006	0.975	1.037
Edwards1989 (MD/PAR/009 PAR-276)	1.01	1.01	0.983	1.035	0.814	0.812	0.678	0.96	1.033	1.025	0.968	1.118
FDA 244 (EMD 68 843-009)	1.009	1.009	0.983	1.034	0.853	0.85	0.725	0.989	0.999	0.999	0.962	1.031
FDA 245 (EMD 68 843-010)	1.008	1.009	0.981	1.033	0.85	0.846	0.731	0.977	1	1.001	0.968	1.03
Fabre1995 (SER 103 FDA)	1.011	1.01	0.987	1.038	0.837	0.835	0.714	0.961	1.014	1.013	0.987	1.045
Fabre1996	1.01	1.009	0.983	1.035	0.792	0.791	0.659	0.913	1.02	1.019	0.986	1.059
Feighner1993a (Feighner 1989c PAR 03 001 - FDA)	1.01	1.009	0.984	1.036	0.783	0.783	0.643	0.912	1.039	1.035	0.979	1.111
Feighner1993b (Cohn1990 Cohn1992 PAR 03 002 - FDA)	1.01	1.01	0.983	1.035	0.799	0.798	0.664	0.932	1.025	1.022	0.982	1.077
Feighner1993c (PAR 03 003 - FDA)	1.01	1.009	0.983	1.034	0.841	0.836	0.702	0.98	0.999	1.001	0.959	1.036
Feighner1993d (Shrivastava1992 PAR 03 004 - FDA)	1.009	1.009	0.984	1.037	0.797	0.796	0.668	0.936	1.023	1.02	0.983	1.069
Feighner1993e (Peselow1989 PAR 03 005 - FDA)	1.01	1.009	0.983	1.036	0.798	0.796	0.659	0.931	1.039	1.033	0.972	1.117
Feighner1993f (Fabre1992 PAR 03 006 - FDA)	1.01	1.009	0.983	1.034	0.797	0.795	0.659	0.935	1.048	1.042	0.97	1.146
Feighner1998	1.01	1.01	0.984	1.036	0.801	0.799	0.672	0.928	1.021	1.019	0.987	1.064
Feighner1999 (Study 91206 FDA)	1.009	1.009	0.985	1.035	0.822	0.82	0.719	0.93	1.009	1.009	0.983	1.037
Fontaine1994 (FDA 03A0A-003)	1.01	1.009	0.985	1.037	0.81	0.808	0.678	0.945	1.015	1.014	0.98	1.054
Golden2002a (29060/448)	1.01	1.009	0.986	1.036	0.829	0.827	0.708	0.942	1.008	1.008	0.98	1.035
Golden2002b (29060/449)	1.009	1.009	0.984	1.035	0.816	0.814	0.702	0.931	1.01	1.01	0.984	1.036
Goldstein2002 (HMAQ - Study Group A)	1.01	1.01	0.983	1.035	0.807	0.805	0.682	0.935	1.014	1.014	0.983	1.046
Goldstein2004a (HMAT - Study Group A, ID#4091)	1.01	1.009	0.984	1.035	0.8	0.799	0.676	0.921	1.014	1.014	0.982	1.045
Goldstein2004b (HMAT - Study Group B, ID#4091)	1.009	1.009	0.986	1.037	0.792	0.791	0.668	0.919	1.017	1.016	0.983	1.052
Gommoll2014 (LVM-MD-02, NCT00969150)	1.012	1.011	0.989	1.04	0.896	0.891	0.77	1.028	1.007	1.006	0.977	1.034
Gorman2002 (SCT-MD-02)	1.009	1.009	0.986	1.037	0.837	0.835	0.722	0.958	1.005	1.006	0.975	1.031
Griebel2012 (Study DF15878) (NCT00358631)	1.009	1.009	0.982	1.033	0.823	0.82	0.696	0.956	1.008	1.008	0.978	1.037
Griebel2012b (Study DF15879) (NCT00361491)	1.01	1.01	0.986	1.037	0.827	0.825	0.706	0.945	1.011	1.011	0.983	1.038
Halikas1995 (MIR 003-023 - FDA)	1.009	1.009	0.982	1.034	0.802	0.8	0.675	0.939	1.012	1.011	0.978	1.045
Heiligenstein1994	1.009	1.009	0.984	1.035	0.804	0.802	0.669	0.929	1.016	1.015	0.984	1.052
Henigsberg2012 (305, NCT00735709)	1.009	1.009	0.984	1.035	0.776	0.775	0.677	0.884	1.014	1.014	0.986	1.043
Hewett2009 (WXL101497)	1.009	1.009	0.983	1.033	0.819	0.818	0.721	0.912	1.009	1.009	0.982	1.034
Hewett2010a (AK130940) (NCT00093288)	1.009	1.009	0.985	1.036	0.846	0.843	0.735	0.953	1.005	1.005	0.979	1.031
Hewett2010b (AK130939)	1.009	1.009	0.982	1.034	0.8	0.799	0.696	0.906	1.011	1.011	0.984	1.037
Higuchi 2014(NCT01441440)	1.009	1.009	0.985	1.034	0.85	0.848	0.747	0.951	1.006	1.006	0.979	1.032
Higuchi2009	1.012	1.011	0.988	1.04	0.872	0.869	0.756	0.982	1.01	1.009	0.984	1.037
Higuchi2011 (PCR112810, NCT00866294)	1.007	1.008	0.981	1.031	0.792	0.792	0.689	0.898	1.007	1.007	0.978	1.03
Jacobsen2015 (316, NCT01163266)	1.009	1.009	0.983	1.033	0.801	0.8	0.695	0.905	1.01	1.01	0.982	1.036
Jain2013 (303, NCT00672958)	1.009	1.009	0.984	1.034	0.879	0.876	0.774	0.986	1.002	1.003	0.974	1.029
Jefferson2000 (29060/785)	1.009	1.009	0.983	1.034	0.81	0.809	0.704	0.933	1.007	1.008	0.979	1.035
Jefferson2006	1.009	1.009	0.984	1.034	0.819	0.818	0.705	0.936	1.008	1.008	0.981	1.035
Kasper2005a (Study 99024)	1.009	1.009	0.985	1.034	0.898	0.894	0.784	1.009	1.001	1.001	0.971	1.03
Kasper2012 (NCT00807248)	1.011	1.01	0.986	1.039	0.818	0.816	0.698	0.941	1.017	1.016	0.988	1.048
Katona2012 (12541A, NCT00811252)	1.01	1.01	0.987	1.037	0.765	0.765	0.669	0.876	1.017	1.017	0.988	1.047
Katz1993a	1.01	1.01	0.984	1.034	0.782	0.782	0.665	0.903	1.017	1.016	0.987	1.049
Katz1993b	1.01	1.009	0.984	1.036	0.755	0.756	0.64	0.87	1.023	1.022	0.986	1.061
Keller2006c (Study062) (NCT00048607)	1.008	1.008	0.982	1.031	0.785	0.783	0.686	0.886	1.007	1.008	0.98	1.033
Khan2011 (CLDA-07-DP-02 FDA) (NCT00683592)	1.009	1.009	0.985	1.034	0.831	0.828	0.716	0.949	1.007	1.007	0.979	1.034
Kinoshita2009	1.009	1.009	0.983	1.034	0.803	0.802	0.69	0.921	1.009	1.009	0.983	1.038
Koshino2013 (NCT01138007)	1.009	1.009	0.985	1.036	0.91	0.906	0.791	1.041	0.997	0.998	0.962	1.029
Kramer1998	1.008	1.009	0.982	1.034	0.78	0.78	0.648	0.902	1.012	1.012	0.983	1.042
Learned2012a Study1 (EUCTR2005-003401-87, SND103285, NCT00448058)	1.007	1.008	0.978	1.03	0.794	0.793	0.687	0.897	1.001	1.002	0.971	1.029
Learned2012b Study2 (NCT00420641)	1.01	1.009	0.985	1.036	0.807	0.806	0.705	0.919	1.011	1.011	0.986	1.038
Lecrubier1997	1.009	1.009	0.983	1.034	0.823	0.821	0.701	0.943	1.008	1.008	0.98	1.035
Lepola2003 (ESC 99003)	1.01	1.009	0.984	1.035	0.837	0.834	0.734	0.948	1.008	1.008	0.982	1.034
Lieberman2008a (Study 309)(EUCTR2004-000562-13, 3151A1-309-EU, NCT00090649)	1.009	1.009	0.985	1.035	0.851	0.848	0.739	0.974	1.005	1.005	0.977	1.032
Lieberman2008b (Study 317)	1.009	1.009	0.985	1.035	0.808	0.806	0.697	0.929	1.011	1.011	0.984	1.039
Liebowitz2008 (Study 332, NCT00277823)	1.009	1.009	0.984	1.036	0.835	0.832	0.735	0.946	1.007	1.007	0.981	1.035
Lydiard1997	1.009	1.009	0.983	1.035	0.784	0.784	0.678	0.885	1.013	1.013	0.987	1.039
M/2020/0046 (Study 046)	1.009	1.009	0.985	1.034	0.895	0.892	0.793	1.001	1.002	1.002	0.973	1.03
M/2020/0047 (Study 047)	1.009	1.009	0.984	1.034	0.858	0.856	0.76	0.959	1.006	1.006	0.979	1.03
MIR 003-003 (FDA)	1.01	1.01	0.984	1.035	0.831	0.829	0.691	0.965	1.008	1.008	0.973	1.041
MIR 003-020 (FDA)	1.011	1.011	0.987	1.039	0.794	0.793	0.658	0.926	1.041	1.038	0.984	1.111
MIR 003-021 (FDA)	1.008	1.009	0.981	1.034	0.783	0.783	0.664	0.912	1.011	1.011	0.979	1.041
MY-1042/BRL-029060/CPMS-251	1.01	1.01	0.984	1.036	0.82	0.818	0.701	0.933	1.01	1.009	0.982	1.038
MY-1043/BRL-029060/115	1.009	1.009	0.984	1.035	0.829	0.826	0.717	0.945	1.007	1.008	0.98	1.035
MY-1045/BRL-029060/1 (PAR 128)	1.01	1.01	0.984	1.033	0.787	0.786	0.682	0.894	1.014	1.014	0.986	1.044
Mahableshwarkar2013 (304, NCT00672620)	1.009	1.009	0.981	1.033	0.833	0.831	0.726	0.945	1.007	1.007	0.98	1.033
Mahableshwarkar2015a (315, NCT01153009)	1.009	1.009	0.983	1.036	0.821	0.82	0.719	0.925	1.008	1.009	0.981	1.033
Mahableshwarkar2015b (317, NCT01179516)	1.009	1.009	0.983	1.034	0.867	0.864	0.755	0.992	1.002	1.002	0.973	1.031
Mahableshwarkar2015c (NCT01564862)	1.01	1.01	0.987	1.038	0.835	0.833	0.738	0.938	1.01	1.01	0.985	1.036
Mao2015 (NCT01098318)	1.01	1.01	0.984	1.035	0.817	0.815	0.678	0.959	1.028	1.021	0.96	1.111
Mathews2015 (NCT01473381)	1.009	1.009	0.985	1.034	0.841	0.84	0.753	0.927	1.007	1.007	0.982	1.032
McIntyre2014 (NCT01422213)	1.01	1.01	0.985	1.035	0.74	0.74	0.649	0.832	1.019	1.018	0.988	1.049
Mendels1995 (FDA 03A0A-004B)	1.009	1.009	0.983	1.035	0.825	0.822	0.704	0.95	1.008	1.008	0.98	1.037
Mendels1999 (Study 85A - FDA)	1.009	1.009	0.984	1.035	0.805	0.803	0.674	0.927	1.013	1.012	0.983	1.043
Miller1989 (MDUK/29060/III/82/006 (PAR-274) PAR UK 06 - FDA)	1.009	1.009	0.983	1.035	0.824	0.821	0.673	0.96	0.997	1	0.945	1.04
Montgomery1992 (Study 89303 FDA)	1.011	1.01	0.986	1.037	0.856	0.852	0.732	0.986	1.009	1.009	0.979	1.037
Montgomery2013 (F02695LP202, EudraCT2006-002404-34)	1.009	1.009	0.983	1.033	0.784	0.783	0.694	0.87	1.011	1.011	0.985	1.035
Moscovitch2004	1.009	1.009	0.982	1.034	0.798	0.797	0.675	0.924	1.013	1.012	0.981	1.045
NCT01020799	1.009	1.009	0.981	1.033	0.822	0.82	0.692	0.953	1.002	1.003	0.97	1.031
NCT01145755	1.009	1.009	0.984	1.036	0.837	0.834	0.711	0.981	1	1.001	0.959	1.035
NCT01255787 (EUCTR2010-022257-41, Lu AA21004/CCT-002, U1111-1117-6595, JapicCTI-101344, CTRI/2011/08/001963)	1.009	1.009	0.983	1.034	0.861	0.858	0.757	0.974	1.004	1.004	0.977	1.032
NCT01355081(japicCTI-111492, U1111-1120-9277)	1.009	1.009	0.984	1.035	0.861	0.857	0.746	0.979	1.003	1.004	0.975	1.031
NCT01808612	1.007	1.008	0.981	1.033	0.886	0.882	0.761	1.019	0.993	0.994	0.956	1.028
NKD20006 (NCT00048204)	1.01	1.01	0.985	1.036	0.872	0.868	0.754	1.002	1.001	1.002	0.969	1.03
Nierenberg2007 (F1J-MC-HMCR, NCT00073411, Pigott2007)	1.009	1.009	0.983	1.033	0.815	0.814	0.704	0.927	1.009	1.009	0.982	1.037
Ninan2003 (poster SCT-MD-26)	1.009	1.009	0.983	1.034	0.794	0.794	0.678	0.904	1.012	1.012	0.983	1.04
Olie1997	1.009	1.009	0.985	1.035	0.774	0.773	0.657	0.889	1.018	1.017	0.988	1.052
PAR 01 001 (GSK & FDA)	1.009	1.009	0.983	1.035	0.823	0.821	0.695	0.962	1.008	1.008	0.974	1.042
Perahia2006 (HMAY - Study Group B)	1.009	1.01	0.985	1.036	0.862	0.859	0.752	0.98	1.005	1.005	0.977	1.032
Pomara2013	1.009	1.009	0.983	1.033	0.755	0.754	0.656	0.851	1.016	1.016	0.988	1.045
Rapaport2009 (BRL-29060/874) (NCT00067444)	1.009	1.009	0.985	1.034	0.785	0.784	0.677	0.889	1.013	1.013	0.986	1.042
Raskin2007 (HMBV) (NCT00062673)	1.01	1.01	0.984	1.036	0.784	0.783	0.658	0.911	1.026	1.024	0.987	1.071
Reimherr1990 (SER 104 - FDA)	1.01	1.01	0.986	1.037	0.772	0.771	0.663	0.877	1.018	1.017	0.989	1.05
Reimherr1998 (WELL203, FDA203)	1.009	1.009	0.983	1.034	0.812	0.81	0.692	0.936	1.01	1.01	0.983	1.04
Rickels1994 ( FDA CN104-005)	1.01	1.009	0.985	1.036	0.786	0.785	0.663	0.906	1.017	1.016	0.986	1.048
Rickels1995 (FDA CN104-006-1)	1.01	1.009	0.985	1.037	0.848	0.843	0.708	0.99	0.998	0.999	0.956	1.034
Rickels2009 (GNSC-04-DP-02 FDA) (NCT00285376)	1.009	1.009	0.984	1.034	0.822	0.82	0.715	0.942	1.008	1.008	0.982	1.036
Roose2004 (CIT-MD-03)	1.01	1.01	0.984	1.034	0.859	0.855	0.732	0.998	1.005	1.005	0.974	1.034
Rudolph1998 (VEN 600A-203 (FDA)	1.009	1.009	0.985	1.035	0.773	0.772	0.641	0.894	1.022	1.021	0.985	1.062
SCT-MD-49 (NCT00668525)	1.013	1.012	0.99	1.042	0.822	0.821	0.721	0.926	1.018	1.016	0.991	1.048
SER 315 (FDA)	1.01	1.01	0.987	1.038	0.824	0.821	0.705	0.958	1.013	1.012	0.984	1.044
Sambunaris2014 (LVM-MD-03, NCT01034462)	1.009	1.009	0.986	1.036	0.807	0.806	0.702	0.921	1.011	1.011	0.985	1.037
Schweizer1994 (VEN 600A-301 FDA)	1.01	1.009	0.984	1.035	0.788	0.787	0.671	0.908	1.017	1.016	0.988	1.053
Settle1999 (WELL212)	1.01	1.01	0.985	1.035	0.847	0.844	0.732	0.968	1.006	1.006	0.978	1.033
Smith1990 (MIR 003-024 FDA)	1.009	1.009	0.983	1.034	0.776	0.776	0.644	0.905	1.021	1.02	0.982	1.064
Sramek1995	1.009	1.009	0.984	1.035	0.798	0.797	0.676	0.924	1.012	1.012	0.982	1.044
Stahl2000	1.01	1.009	0.987	1.036	0.821	0.819	0.709	0.928	1.009	1.009	0.983	1.036
Stark1985 (Study 27 - FDA)	1.012	1.011	0.987	1.039	0.826	0.823	0.709	0.947	1.016	1.015	0.99	1.047
Study 045	1.01	1.01	0.983	1.035	0.91	0.903	0.777	1.063	0.994	0.994	0.954	1.033
Study 049	1.01	1.009	0.984	1.035	0.843	0.84	0.727	0.967	1.005	1.005	0.976	1.032
Study 19 (FDA) (Fabre1985)	1.01	1.009	0.983	1.034	0.793	0.792	0.667	0.941	1.036	1.032	0.979	1.105
Study 205 (FDA) (WELL 205)	1.009	1.009	0.984	1.034	0.845	0.842	0.725	0.962	1.005	1.005	0.977	1.032
Study 62a (FDA) - MILD depression (Dunlop1990)	1.009	1.009	0.983	1.033	0.839	0.836	0.708	0.979	1.001	1.002	0.961	1.036
Study 62b (FDA) - MODERATE depression	1.009	1.009	0.982	1.034	0.799	0.798	0.672	0.935	1.019	1.017	0.98	1.061
Study 89306 (FDA)	1.01	1.009	0.984	1.035	0.854	0.85	0.736	0.983	1.003	1.003	0.971	1.032
Study F1J-MC-HMAQ - Study Group B (starting page in the pdf document: 147)	1.009	1.009	0.985	1.037	0.833	0.83	0.705	0.962	1.004	1.005	0.972	1.035
Thase1997 (VEN XR 209 FDA)	1.009	1.009	0.982	1.034	0.777	0.776	0.649	0.903	1.024	1.022	0.985	1.066
Tourian2009 (NCT00384033)	1.009	1.009	0.985	1.036	0.834	0.832	0.728	0.941	1.007	1.007	0.98	1.034
Trivedi2004 (29060/810)	1.01	1.01	0.984	1.035	0.817	0.815	0.707	0.924	1.01	1.009	0.984	1.036
VEN 600A-303 (FDA)	1.009	1.01	0.983	1.035	0.851	0.846	0.722	0.991	1.001	1.002	0.967	1.033
VEN 600A-313 (FDA)	1.01	1.01	0.986	1.036	0.83	0.827	0.709	0.963	1.008	1.008	0.979	1.037
VEN XR 367 (FDA)	1.01	1.01	0.985	1.035	0.859	0.854	0.74	0.987	1.003	1.003	0.973	1.031
Vartiainen1994 (MIR 84023 FDA)	1.01	1.01	0.984	1.035	0.828	0.825	0.691	0.962	1.009	1.009	0.976	1.044
WELL AK1A4006	1.011	1.01	0.986	1.036	0.892	0.888	0.778	1.017	1.005	1.004	0.977	1.034
Wang 2014 (EUCTR2005-005052-40, NCT00351169, D1448C00004)	1.009	1.009	0.983	1.034	0.865	0.862	0.754	0.988	1.003	1.004	0.975	1.031
