# Supplementary material for: On the treatment effect heterogeneity of antidepressants in major depression: A Bayesian meta-analysis and simulation study
Source: PLoS One. 2020 Nov 11;15(11):e0241497. doi: 10.1371/journal.pone.0241497 (PMC7657525; doi:10.1371/journal.pone.0241497)
Supplement: S1 Data — (XLSX) [file pone.0241497.s009.xlsx]

## Sheet: Sheet 1 - Studies included in m
Studies included in meta-analysis
	StudyID	Scale	N placebo	Mean response placebo	SD response placebo	Drug	N drug	Mean response drug	SD response drug	Citation
1	003-008	HAMD21	28	-9.6	7.7	mirtazapine 15mg	30	-7.6	7.7	http://digitalcommons.ohsu.edu/fdadrug/20/
2	003-008	HAMD21	28	-9.6	7.7	mirtazapine 30mg	28	-7.3	7.7	http://digitalcommons.ohsu.edu/fdadrug/20/
3	03A0A-004A	HAMD17	77	-8.9	7.96	nefazodone 150-300mg	77	-8.3	7.96	http://digitalcommons.ohsu.edu/fdadrug/23/
4	03A0A-004A	HAMD17	77	-8.9	7.96	nefazodone 300-600mg	76	-9.5	7.96	http://digitalcommons.ohsu.edu/fdadrug/23/
5	29060 07 001	HAMD21	11	-10.91	9.39	paroxetine	12	-13.08	10.22	http://www.gsk-clinicalstudyregister.com/study/29060/07/001#rs
6	29060 07 001	HAMD21	11	-10.91	9.39	amitriptyline	13	-13.31	11.11	http://www.gsk-clinicalstudyregister.com/study/29060/07/001#rs
7	Alexopoulos2004	HAMD24	132	-11.35	9.65	escitalopram	131	-13.71	10.31	http://www.ncbi.nlm.nih.gov/pubmedhealth/PMH0016624/bin/app17c_et6.pdf
8	Alexopoulos2004	HAMD24	132	-11.35	9.65	sertraline	135	-14.22	9.41	http://www.ncbi.nlm.nih.gov/pubmedhealth/PMH0016624/bin/app17c_et6.pdf
9	Alvarez2012	HAMD24	105	-12.23	9.22	vortioxetine 5mg	108	-17.51	9.25	Alvarez E, Perez V, Dragheim M, Loft H, Artigas F. A double-blind, randomized, placebo-controlled, active reference study of Lu AA21004 in patients with major depressive disorder. Int J Neuropsychopharmacol. 2012;15(5):589-600.
10	Alvarez2012	HAMD24	105	-12.23	9.22	vortioxetine 10mg	100	-17.57	9.2	Alvarez E, Perez V, Dragheim M, Loft H, Artigas F. A double-blind, randomized, placebo-controlled, active reference study of Lu AA21004 in patients with major depressive disorder. Int J Neuropsychopharmacol. 2012;15(5):589-600.
11	Alvarez2012	HAMD24	105	-12.23	9.22	venlafaxine	111	-17.32	9.27	Alvarez E, Perez V, Dragheim M, Loft H, Artigas F. A double-blind, randomized, placebo-controlled, active reference study of Lu AA21004 in patients with major depressive disorder. Int J Neuropsychopharmacol. 2012;15(5):589-600.
12	Asnis2013	HAMD17	175	-8.4	8.86	levomilnacipran 40mg	176	-9.6	9.15	Asnis GM, Bose A, Gommoll CP, Chen C, Greenberg WM. Efficacy and safety of levomilnacipran sustained release 40 mg, 80 mg, or 120 mg in major depressive disorder: a phase 3, randomized, double-blind, placebo-controlled study. J Clin Psychiatry. 2013 Mar;74(3):242-8.
13	Asnis2013	HAMD17	175	-8.4	8.86	levomilnacipran 80mg	177	-10.5	9.18	Asnis GM, Bose A, Gommoll CP, Chen C, Greenberg WM. Efficacy and safety of levomilnacipran sustained release 40 mg, 80 mg, or 120 mg in major depressive disorder: a phase 3, randomized, double-blind, placebo-controlled study. J Clin Psychiatry. 2013 Mar;74(3):242-8.
14	Asnis2013	HAMD17	175	-8.4	8.86	levomilnacipran 120mg	176	-10.8	9.42	Asnis GM, Bose A, Gommoll CP, Chen C, Greenberg WM. Efficacy and safety of levomilnacipran sustained release 40 mg, 80 mg, or 120 mg in major depressive disorder: a phase 3, randomized, double-blind, placebo-controlled study. J Clin Psychiatry. 2013 Mar;74(3):242-8.
15	Bakish2014	MADRS	185	-11.3	10.47	levomilnacipran 40mg	185	-14.6	10.75	Bakish D, Bose A, Gommoll C, Chen C, Nunez R, Greenberg WM, Liebowitz M, Khan A. Levomilnacipran ER 40 mg and 80 mg in patients with major depressive disorder: a phase III, randomized, double-blind, fixed-dose, placebo-controlled study. J Psychiatry Neurosci. 2014 Jan;39(1):40-9.
16	Bakish2014	MADRS	185	-11.3	10.47	levomilnacipran 80mg	187	-14.4	10.8	Bakish D, Bose A, Gommoll C, Chen C, Nunez R, Greenberg WM, Liebowitz M, Khan A. Levomilnacipran ER 40 mg and 80 mg in patients with major depressive disorder: a phase III, randomized, double-blind, fixed-dose, placebo-controlled study. J Psychiatry Neurosci. 2014 Jan;39(1):40-9.
17	Baldwin2012	HAMD24	145	-13.3	9.87	vortioxetine 5mg	155	-15	9.96	Baldwin DS, Loft H, Dragheim M. A randomised, double-blind, placebo controlled, duloxetinereferenced, fixed-dose study of three dosages of Lu AA21004 in acute treatment of major depressive disorder (MDD). Eur Neuropsychopharmacol. 2012 Jul;22(7):482-91.
18	Baldwin2012	HAMD24	145	-13.3	9.87	vortioxetine 10mg	151	-14.9	9.83	Baldwin DS, Loft H, Dragheim M. A randomised, double-blind, placebo controlled, duloxetinereferenced, fixed-dose study of three dosages of Lu AA21004 in acute treatment of major depressive disorder (MDD). Eur Neuropsychopharmacol. 2012 Jul;22(7):482-91.
19	Baldwin2012	HAMD24	145	-13.3	9.87	duloxetine	149	-15.7	9.89	Baldwin DS, Loft H, Dragheim M. A randomised, double-blind, placebo controlled, duloxetinereferenced, fixed-dose study of three dosages of Lu AA21004 in acute treatment of major depressive disorder (MDD). Eur Neuropsychopharmacol. 2012 Jul;22(7):482-91.
20	Binnemann2008	HAMD17	31	-10.18	7.57	sertraline	30	-13.42	7.61	Binneman B, Feltner D, Kolluri S, Shi Y, Qiu R, Stiger T. A 6-week randomized, placebo-controlled trial of CP-316,311 (a selective CRH1 antagonist) in the treatment of major depression. Am J Psychiatry. 2008;165(5):617-20.
21	Bosc1997a	HAMD21	128	-8.64	8.45	reboxetine	126	-13.45	8.45	Andreoli V, Caillard V, Deo RS, Rybakowski JK, Versiani M. Reboxetine, a new noradrenaline selective antidepressant, is at least as effective as fluoxetine in the treatment of depression. J Clin Psychopharm 2002; 22: 393–99.
22	Bosc1997a	HAMD21	128	-8.64	8.45	fluoxetine	127	-13.38	8.45	Andreoli V, Caillard V, Deo RS, Rybakowski JK, Versiani M. Reboxetine, a new noradrenaline selective antidepressant, is at least as effective as fluoxetine in the treatment of depression. J Clin Psychopharm 2002; 22: 393–99.
23	Bose2008	HAMDunspecified	134	-9.2	9.26	escitalopram	129	-9.8	9.09	Bose A, Li D, Gandhi C. Escitalopram in the Acute Treatment of Depressed Patients Aged 60 Years or Older. Am J Geriatric Psychiatry. 2008 Jan;16(1):14-20.
24	Boulenger2014	MADRS	158	-11.7	9.55	vortioxetine 15mg	149	-17.23	9.64	Boulenger JP, Loft H, Olsen CK. Efficacy and safety of vortioxetine (Lu AA21004), 15 and 20 mg/day: a randomized, double-blind, placebo-controlled, duloxetine-referenced study in the acute treatment of adult patients with major depressive disorder. Int Clin Psychopharmacol. 2014;29(3):138-49.
25	Boulenger2014	MADRS	158	-11.7	9.55	vortioxetine 20mg	151	-18.79	9.58	Boulenger JP, Loft H, Olsen CK. Efficacy and safety of vortioxetine (Lu AA21004), 15 and 20 mg/day: a randomized, double-blind, placebo-controlled, duloxetine-referenced study in the acute treatment of adult patients with major depressive disorder. Int Clin Psychopharmacol. 2014;29(3):138-49.
26	Boulenger2014	MADRS	158	-11.7	9.55	duloxetine	146	-21.15	9.3	Boulenger JP, Loft H, Olsen CK. Efficacy and safety of vortioxetine (Lu AA21004), 15 and 20 mg/day: a randomized, double-blind, placebo-controlled, duloxetine-referenced study in the acute treatment of adult patients with major depressive disorder. Int Clin Psychopharmacol. 2014;29(3):138-49.
27	Boyer2008	HAMD17	161	-10.78	7.61	desvenlafaxine 50mg	164	-13.16	7.56	Boyer P, Montgomery S, Lepola U, Germain JM, Brisard C, Ganguly R, Padmanabhan SK, Tourian KA. Efficacy, safety, and tolerability of fixed-dose desvenlafaxine 50 and 100 mg/day for major depressive disorder in a placebo-controlled trial. Int Clin Psychopharmacol. 2008;23(5):243-53.
28	Boyer2008	HAMD17	161	-10.78	7.61	desvenlafaxine 100mg	158	-13.65	7.54	Boyer P, Montgomery S, Lepola U, Germain JM, Brisard C, Ganguly R, Padmanabhan SK, Tourian KA. Efficacy, safety, and tolerability of fixed-dose desvenlafaxine 50 and 100 mg/day for major depressive disorder in a placebo-controlled trial. Int Clin Psychopharmacol. 2008;23(5):243-53.
29	Bremner1995	HAMD21	50	-9	9	amitriptyline	50	-14.1	8.9	Bremner JD. A double-blind comparison of Org 3770, amitriptyline, and placebo in major depression. J Clin Psychiatry. 1995 Nov;56(11):519-25.
30	Bremner1995	HAMD21	50	-9	9	mirtazapine	49	-16.1	10.7	Bremner JD. A double-blind comparison of Org 3770, amitriptyline, and placebo in major depression. J Clin Psychiatry. 1995 Nov;56(11):519-25.
31	Buchsbaum1997	HAMD24	10	-12.5	9.32	sertraline	7	-17.6	9.32	Buchsbaum MS, Wu J, Siegel BV, Hackett E, Trenary M, Abel L, Reynolds C. Effect of sertraline on regional metabolic rate in patients with affective disorder. Biol Psychiatry. 1997 Jan 1;41(1):15-22.
32	Burke2002	HAMDunspecified	119	-7.6	8.73	escitalopram 10mg	118	-10.2	7.6	Burke WJ, Gergel I, Bose A. Fixed-dose trial of the single isomer SSRI escitalopram in depressed outpatients. J Clin Psychiatry. 2002 Apr;63(4):331-6
33	Burke2002	HAMDunspecified	119	-7.6	8.73	escitalopram 20mg	123	-11.7	8.87	Burke WJ, Gergel I, Bose A. Fixed-dose trial of the single isomer SSRI escitalopram in depressed outpatients. J Clin Psychiatry. 2002 Apr;63(4):331-6
34	Burke2002	HAMDunspecified	119	-7.6	8.73	citalopram	125	-9.9	10.06	Burke WJ, Gergel I, Bose A. Fixed-dose trial of the single isomer SSRI escitalopram in depressed outpatients. J Clin Psychiatry. 2002 Apr;63(4):331-6
35	Carman1991	HAMD17	48	-7.5	7.76	amitriptyline	48	-13.5	7.76	Carman JS, Ahdieh H, Wyatt-Knowles E, Warga E, Panagides J. A controlled study of mianserin in moderately to severely depressed outpatients. Psychopharmacol Bull. 1991;27(2):135-9.
36	CL3-20098-026	HAMD17	105	-9.6	7.3	agomelatine	105	-10.6	8.1	http://www.ema.europa.eu/docs/en_GB/document_library/EPAR_-_Public_assessment_report /human/000916/WC500038315.pdf
37	CL3-20098-070	HAMD17	70	-10.7	7.8	agomelatine	148	-13.4	8.3	https://www.clinicaltrialsregister.eu/ctr-search/trial/2009-011795-29/FI
38	Claghorn1995	HAMD21	44	-5.4	8.5	mirtazapine	44	-11.7	8.5	Claghorn JL, Lesem MD. A double-blind placebo-controlled study of Org 3770 in depressed outpatients. J Affect Disord. 1995 Jun 8;34(3):165-71.
39	Clayton2003	HAMD21	143	-11.1	8.45	reboxetine	144	-10.8	8.45	Clayton AH, Zajecka J, Ferguson JM, Filipiak-Reisner JK, Brown MT, Schwartz GE. Lack of sexual dysfunction with the selective noradrenaline reuptake inhibitor reboxetine during treatment for major depressive disorder. Int Clin Psychopharmacol. 2003;18(3):151-6.
40	Clayton2003	HAMD21	143	-11.1	8.45	fluoxetine	144	-13.1	8.45	Clayton AH, Zajecka J, Ferguson JM, Filipiak-Reisner JK, Brown MT, Schwartz GE. Lack of sexual dysfunction with the selective noradrenaline reuptake inhibitor reboxetine during treatment for major depressive disorder. Int Clin Psychopharmacol. 2003;18(3):151-6.
41	Clayton2006a	HAMD17	126	-11.9	7.86	bupropion	129	-13.1	7.95	Clayton AH, Croft H, Horrigan JP, et al. Bupropion XL compared with escitalopram: effects on sexual functioning and antidepressant efficacy in two randomized, double-blind, placebo controlled studies. J Clin Psychiatry 2006; 67: 736–46.
42	Clayton2006a	HAMD17	126	-11.9	7.86	escitalopram	133	-12.9	8.07	Clayton AH, Croft H, Horrigan JP, et al. Bupropion XL compared with escitalopram: effects on sexual functioning and antidepressant efficacy in two randomized, double-blind, placebo controlled studies. J Clin Psychiatry 2006; 67: 736–46.
43	Clayton2006b	HAMD17	130	-12.1	7.98	escitalopram	133	-14.2	8.07	Clayton AH, Croft H, Horrigan JP, et al. Bupropion XL compared with escitalopram: effects on sexual functioning and antidepressant efficacy in two randomized, double-blind, placebo controlled studies. J Clin Psychiatry 2006; 67: 736–46.
44	Clayton2006b	HAMD17	130	-12.1	7.98	bupropion	134	-13.2	6.94	Clayton AH, Croft H, Horrigan JP, et al. Bupropion XL compared with escitalopram: effects on sexual functioning and antidepressant efficacy in two randomized, double-blind, placebo controlled studies. J Clin Psychiatry 2006; 67: 736–46.
45	Clayton2013	HAMD17	216	-8.1	7.76	desvenlafaxine	216	-9.9	7.76	Clayton AH, Kornstein SG, Dunlop BW, Focht K, Musgnung J, Ramey T, Bao W, Ninan PT. Efficacy and safety of desvenlafaxine 50 mg/d in a randomized, placebo-controlled study of perimenopausal and postmenopausal women with major depressive disorder. J Clin Psychiatry. 2013 Oct;74(10):1010-7.
46	Clayton2015	HAMD17	294	-9.71	6.86	desvenlafaxine 50mg	291	-11.28	6.73	Clayton AH, Tourian KA, Focht K, Hwang E, Cheng RF, Thase ME. Desvenlafaxine 50 and 100 mg/d versus placebo for the treatment of major depressive disorder: a phase 4, randomized controlled trial. J Clin Psychiatry. 2015 May;76(5):562-9.
47	Clayton2015	HAMD17	294	-9.71	6.86	desvenlafaxine 100mg	301	-11.67	6.67	Clayton AH, Tourian KA, Focht K, Hwang E, Cheng RF, Thase ME. Desvenlafaxine 50 and 100 mg/d versus placebo for the treatment of major depressive disorder: a phase 4, randomized controlled trial. J Clin Psychiatry. 2015 May;76(5):562-9.
48	CN104-002	HAMD17	57	-8.2	7.86	nefazodone	57	-10.8	7.86	http://digitalcommons.ohsu.edu/fdadrug/23/
49	Cohn1996	HAMD17	42	-9.2	7.6	nefazodone	39	-12.1	7.6	Cohn CK, Robinson DS, Roberts DL, Schwiderski UE, O'Brien K, Ieni JR. Responders to antidepressant drug treatment: a study comparing nefazodone, imipramine, and placebo in patients with major depression. J Clin Psychiatry. 1996;57 Suppl 2:15-8.
50	Coleman1999	HAMD31	117	-17.2	15.14	sertraline	109	-19.5	14.61	Coleman CC, Cunningham LA, Foster VJ, et al. Sexual dysfunction associated with the treatment of depression: a placebo-controlled comparison of bupropion sustained release and sertraline treatment. Ann Clin Psychiatry 1999; 11: 205–15.
51	Coleman1999	HAMD31	117	-17.2	15.14	bupropion	118	-21	15.21	Coleman CC, Cunningham LA, Foster VJ, et al. Sexual dysfunction associated with the treatment of depression: a placebo-controlled comparison of bupropion sustained release and sertraline treatment. Ann Clin Psychiatry 1999; 11: 205–15.
52	Coleman2001	HAMD21	145	-11.4	9.63	fluoxetine	146	-12.8	9.67	Coleman CC, King BR, Bolden-Watson C, et al. A placebo-controlled comparison of the eff ects on sexual functioning of bupropion sustained release and fluoxetine. Clin Ther 2001; 23: 1040–58.
53	Coleman2001	HAMD21	145	-11.4	9.63	bupropion	136	-12.7	9.33	Coleman CC, King BR, Bolden-Watson C, et al. A placebo-controlled comparison of the eff ects on sexual functioning of bupropion sustained release and fluoxetine. Clin Ther 2001; 23: 1040–58.
54	Croft1999	HAMD29	116	-13.9	12.92	sertraline	116	-18.5	12.92	Croft H, Settle E Jr, Houser T, Batey SR, Donahue RMJ, Ascher JA. A placebo-controlled comparison of the antidepressant efficacy and effects on sexual functioning of sustained-release bupropion and sertraline. Clin Ther 1999; 21: 643–58.
55	Croft1999	HAMD29	116	-13.9	12.92	bupropion	116	-17.7	12.92	Croft H, Settle E Jr, Houser T, Batey SR, Donahue RMJ, Ascher JA. A placebo-controlled comparison of the antidepressant efficacy and effects on sexual functioning of sustained-release bupropion and sertraline. Clin Ther 1999; 21: 643–58.
56	Cunningham1994	HAMD21	75	-8.8	5.76	venlafaxine	65	-11.92	6.84	Cunningham LA, Borison RL, Carman JS, Chouinard G, Crowder JE, Diamond BI, Fischer DE, Hearst E. A comparison of venlafaxine, trazodone, and placebo in major depression. J Clin Psychopharmacol. 1994 Apr;14(2):99-106.
57	Cunningham1994	HAMD21	75	-8.8	5.76	trazodone	71	-10.58	4.68	Cunningham LA, Borison RL, Carman JS, Chouinard G, Crowder JE, Diamond BI, Fischer DE, Hearst E. A comparison of venlafaxine, trazodone, and placebo in major depression. J Clin Psychopharmacol. 1994 Apr;14(2):99-106.
58	Cunningham1997	HAMD21	99	-9.3	8.45	venlafaxine XR 75-150mg	92	-13.59	8.45	Cunningham LA. Once-daily venlafaxine extended release (XR) and venlafaxine immediate release (IR) in outpatients with major depression. Venlafaxine XR 208 Study Group. Ann Clin Psychiatry. 1997 Sep;9(3):157-64.
59	Cunningham1997	HAMD21	99	-9.3	8.45	venlafaxine IR 75-150mg	87	-11.52	8.45	Cunningham LA. Once-daily venlafaxine extended release (XR) and venlafaxine immediate release (IR) in outpatients with major depression. Venlafaxine XR 208 Study Group. Ann Clin Psychiatry. 1997 Sep;9(3):157-64.
60	Cutler2009	HAMD17	152	-10.26	9.17	duloxetine	141	-12.37	9.17	Cutler AJ, Montgomery SA, Feifel D, Lazarus A, Aström M, Brecher M. Extended release quetiapine fumarate monotherapy in major depressive disorder: a placebo- and duloxetine-controlled study. J Clin Psychiatry. 2009 Apr;70(4):526-39.
61	D'Amico1990	HAMD17	47	-9.8	8.05	nefazodone 200mg	46	-13.3	8.05	D'Amico MF, Roberts DL, Robinson DS, Schwiderski UE, Copp J. Placebo-controlled dose-ranging trial designs in phase II development of nefazodone. Psychopharmacol Bull. 1990;26(1):147-50.
62	D'Amico1990	HAMD17	47	-9.8	8.05	nefazodone 300mg	41	-10.7	8.05	D'Amico MF, Roberts DL, Robinson DS, Schwiderski UE, Copp J. Placebo-controlled dose-ranging trial designs in phase II development of nefazodone. Psychopharmacol Bull. 1990;26(1):147-50.
63	Davidson2002	HAMD17	116	-9.2	7.22	sertraline	109	-10.53	7.52	Hypericum Depression Trial Study Group. Effect of Hypericum perforatum (St John's wort) in major depressive disorder: a randomized controlled trial. JAMA. 2002 Apr 10;287(14):1807-14.
64	DeMartinis2007	HAMD17	118	-7.7	6.84	desvenlafaxine	114	-10.5	7.04	DeMartinis NA, Yeung PP, Entsuah R, Manley AL. A double-blind, placebo-controlled study of the efficacy and safety of desvenlafaxine succinate in the treatment of major depressive disorder. J Clin Psychiatry. 2007 May;68(5):677-88.
65	Detke2002a	HAMD17	115	-6.05	7.4	duloxetine	121	-10.91	7.7	Detke MJ, Lu Y, Goldstein DJ, Hayes JR, Demitrack MA. Duloxetine, 60 mg once daily, for major depressive disorder: a randomized double-blind placebo-controlled trial. J Clin Psychiatry. 2002 Apr;63(4):308-15.
66	Detke2002b	HAMD17	136	-8.29	7.81	duloxetine	123	-10.46	7.87	Detke MJ, Lu Y, Goldstein D, McNamara R, Demitrack M. Duloxetine 60 mg once daily dosing versus placebo in the acute treatment of major depression. J Psychiatr Res 2002;36:383-90.
67	Detke2004	HAMD17	93	-8.07	5.5	duloxetine 80mg	93	-10.22	5.5	Detke MJ, Wiltse CG, Mallinckrodt CH, McNamara RK, Demitrack MA, Bitter I. Duloxetine in the acute and long-term treatment of major depressive disorder: a placebo- and paroxetine-controlled trial. Eur Neuropsychopharmacol 2004; 14: 457–70.
68	Detke2004	HAMD17	93	-8.07	5.5	duloxetine 120mg	93	-11.06	5.5	Detke MJ, Wiltse CG, Mallinckrodt CH, McNamara RK, Demitrack MA, Bitter I. Duloxetine in the acute and long-term treatment of major depressive disorder: a placebo- and paroxetine-controlled trial. Eur Neuropsychopharmacol 2004; 14: 457–70.
69	Detke2004	HAMD17	93	-8.07	5.5	paroxetine	85	-10.83	5.53	Detke MJ, Wiltse CG, Mallinckrodt CH, McNamara RK, Demitrack MA, Bitter I. Duloxetine in the acute and long-term treatment of major depressive disorder: a placebo- and paroxetine-controlled trial. Eur Neuropsychopharmacol 2004; 14: 457–70.
70	Doogan1994	MADRS	90	-12.1	9.96	sertraline	83	-15.4	9.96	Doogan D, Langdon C. Double-blind, placebo-controlled comparison of sertraline and dothiepin in treatment of major depression in general practice. Int Clin Psychopharmacol 1994;9:95-100.
71	Dube2010	HAMD21	122	-13	3.31	escitalopram	54	-15	8.82	Dubé S, Dellva MA, Jones M, Kielbasa W, Padich R, Saha A, Rao P. A study of the effects of LY2216684, a selective norepinephrine reuptake inhibitor, in the treatment of major depression. J Psychiatr Res. 2010 Apr;44(6):356-63
72	Dunbar1993a	HAMD21	53	-6.81	9.54	paroxetine	51	-12.27	9.49	Claghorn JL. The safety and efficacy of paroxetine compared with placebo in a double-blind trial of depressed outpatients. J Clin Psychiatry. 1992 Feb;53 Suppl:33-5.
73	Dunbar1993b	HAMD21	34	-5.77	8.63	paroxetine	36	-10.94	8.64	Dunbar GC, Claghorn JL, Kiev A, Rickels K, Smith WT. A comparison of paroxetine and placebo in depressed outpatients. Acta Psychiatr Scand. 1993;87(5):302-5
74	Dunbar1993c	HAMD21	37	-7.95	10.34	paroxetine	39	-10.08	10.3	Dunbar GC, Claghorn JL, Kiev A, Rickels K, Smith WT. A comparison of paroxetine and placebo in depressed outpatients. Acta Psychiatr Scand. 1993;87(5):302-5
75	Dunbar1993d	HAMD21	38	-7.61	7.15	paroxetine	37	-12.65	7.18	Kiev A. A double-blind, placebo-controlled study of paroxetine in depressed outpatients. J Clin Psychiatry. 1992;53 Suppl:27-9.
76	Dunlop2011	HAMD17	142	-10.5	7.1	desvenlafaxine	285	-12.61	7.6	Dunlop BW, Reddy S, Yang L, Lubaczewski S, Focht K, Guico-Pabia CJ. Symptomatic and functional improvement in employed depressed patients: a double-blind clinical trial of desvenlafaxine versus placebo. J Clin Psychopharmacol. 2011 Oct;31(5):569-76.
77	Dunner1992	HAMD21	51	-9.25	8.45	paroxetine 20mg	104	-11.37	8.45	Dunner DL, Dunbar GC. Optimal dose regimen for paroxetine. J Clin Psychiatry. 1992;53 Suppl:21- 6.
78	Dunner1992	HAMD21	51	-9.25	8.45	paroxetine 30mg	99	-9.98	8.45	Dunner DL, Dunbar GC. Optimal dose regimen for paroxetine. J Clin Psychiatry. 1992;53 Suppl:21- 6.
79	Dunner1992	HAMD21	51	-9.25	8.45	paroxetine 40mg	100	-9.9	8.45	Dunner DL, Dunbar GC. Optimal dose regimen for paroxetine. J Clin Psychiatry. 1992;53 Suppl:21- 6.
80	Edwards1989	HAMD17	20	-4.5	8.8	paroxetine	21	-8.8	10.5	Edwards JG, Goldie A. Placebo-controlled trial of paroxetine in depressive illness. Human Psychopharmacology 1993;8:203-209
81	Fabre1995	HAMD17	86	-7.6	7.5	sertraline 50mg	90	-10.6	8.6	Fabre L, Abuzzahab F, Amin M, Claghorn J, Mendels J, Dubé S, Small JG. Sertraline in major depression: double-blind comparison with placebo. Biol Psychiatry 1995;38:592-602.
82	Fabre1995	HAMD17	86	-7.6	7.5	sertraline 100mg	89	-9.8	8.9	Fabre L, Abuzzahab F, Amin M, Claghorn J, Mendels J, Dubé S, Small JG. Sertraline in major depression: double-blind comparison with placebo. Biol Psychiatry 1995;38:592-602.
83	Fabre1995	HAMD17	86	-7.6	7.5	sertraline 200mg	82	-9.2	8.2	Fabre L, Abuzzahab F, Amin M, Claghorn J, Mendels J, Dubé S, Small JG. Sertraline in major depression: double-blind comparison with placebo. Biol Psychiatry 1995;38:592-602.
84	Fabre1996	HAMD21	44	-8.5	8.45	fluvoxamine	46	-13.5	8.45	Fabre L, Birkhimer L, Zaborny B, Wong L, Kapik B. Fluvoxamine vs imipramine and placebo: a double-blind comparison in depressed patients. Int Clin Psychopharmacol 1996;11:119-27.
85	FDA 244	HAMDunspecified	95	-9.3	7.8	fluoxetine	89	-9.1	7.4	http://www.accessdata.fda.gov/drugsatfda_docs/nda/2011/022567Orig1s000MedR.pdf
86	FDA 245	HAMD17	99	-10.2	7.96	vilazodone	104	-9.7	7.14	http://www.accessdata.fda.gov/drugsatfda_docs/nda/2011/022567Orig1s000MedR.pdf
87	FDA 245	HAMD17	99	-10.2	7.96	fluoxetine	92	-11.1	7.67	http://www.accessdata.fda.gov/drugsatfda_docs/nda/2011/022567Orig1s000MedR.pdf
88	Feighner1993a	HAMD21	31	-4.39	7.18	paroxetine	36	-10.67	7.14	Feighner JP, Boyer WF. Paroxetine in the treatment of depression: a comparison with imipramine and placebo. Acta Psychiatr Scand Suppl. 1989;350:125-9.
89	Feighner1993b	HAMD21	36	-5.06	7.32	paroxetine	35	-9	7.33	Cohn JB, Wilcox CS. Paroxetine in major depression: a doubleblind trial with imipramine and placebo. J Clin Psychiatry. 1992 Feb;53 Suppl:52-6.
90	Feighner1993c	HAMD21	40	-9.95	9.48	paroxetine	33	-9.67	9.47	Dunbar GC, Cohn JB, Fabre LF, Feighner JP, Fieve RR, Mendels J, Shrivastava RK. A comparison of paroxetine, imipramine and placebo in depressed out-patients. Br J Psychiatry. 1991 Sep;159:394-8
91	Feighner1993d	HAMD21	36	-7.14	8.7	paroxetine	33	-12.03	8.73	Shrivastava RK, Shrivastava SH, Overweg N, Blumhardt CL. A double-blind comparison of paroxetine, imipramine and placebo in major depression. J Clin Psychiatry 1992;53 Suppl:48-51.
92	Feighner1993e	HAMD21	42	-4.07	9.85	paroxetine	40	-10.02	9.87	Feighner JP. Cohn JB. Fabre LF Jr. Fieve RR. Mendels J. Shrivastava RK. Dunbar GC. A study comparing paroxetine placebo and imipramine in depressed patients. Journal of Affective Disorders. 28(2):71-79, 1993.
93	Feighner1993f	HAMD21	37	-2.97	8.03	paroxetine	39	-9.08	8.06	Fabre LF. A 6-week, double-blind trial of paroxetine, imipramine, and placebo in depressed outpatients. J Clin Psychiatry. 1992;53 Suppl:40-3.
94	Feighner1998	HAMD17	59	-7.7	8.45	nefazodone	58	-12.2	9.14	Feighner J, Targum SD, Bennett ME, Roberts DL, Kensler TT, D'Amico MF, Hardy SA. A doubleblind, placebo-controlled trial of nefazodone in the treatment of patients hospitalized for major depression. J Clin Psychiatry. 1998 May;59(5):246-53.
95	Feighner1999	HAMD21	124	-9.31	7.46	citalopram 20mg	128	-9.94	7.51	Feighner JP1, Overø K. Multicenter, placebo-controlled, fixed-dose study of citalopram in moderateto-severe depression. J Clin Psychiatry. 1999 Dec;60(12):824-30.
96	Feighner1999	HAMD21	124	-9.31	7.46	citalopram 40mg	120	-12.22	7.44	Feighner JP1, Overø K. Multicenter, placebo-controlled, fixed-dose study of citalopram in moderateto-severe depression. J Clin Psychiatry. 1999 Dec;60(12):824-30.
97	Feighner1999	HAMD21	124	-9.31	7.46	citalopram 60mg	110	-12.05	7.43	Feighner JP1, Overø K. Multicenter, placebo-controlled, fixed-dose study of citalopram in moderateto-severe depression. J Clin Psychiatry. 1999 Dec;60(12):824-30.
98	Fontaine1994	HAMD17	45	-6.8	8.89	nefazodone 50-250mg	46	-8.2	8.89	Fontaine R, Ontiveros A, Elie R, Kensler TT, Roberts DL, Kaplita S, Ecker JA, Faludi G. A doubleblind comparison of nefazodone, imipramine, and placebo in major depression. J Clin Psychiatry. 1994;55(6):234-41.
99	Fontaine1994	HAMD17	45	-6.8	8.89	nefazodone 100-500mg	44	-11	8.89	Fontaine R, Ontiveros A, Elie R, Kensler TT, Roberts DL, Kaplita S, Ecker JA, Faludi G. A doubleblind comparison of nefazodone, imipramine, and placebo in major depression. J Clin Psychiatry. 1994;55(6):234-41.
100	Golden2002a	HAMD17	101	-9.9	8.04	paroxetine 25-62.5mg	102	-12.7	8.08	Golden RN, Nemeroff CB, McSorley P, Pitts CD, Dubé EM. Efficacy and tolerability of controlledrelease and immediate-release paroxetine in the treatment of depression. J Clin Psychiatry. 2002 Jul;63(7):577-84.
101	Golden2002a	HAMD17	101	-9.9	8.04	paroxetine 20-50mg	104	-11.1	8.26	Golden RN, Nemeroff CB, McSorley P, Pitts CD, Dubé EM. Efficacy and tolerability of controlledrelease and immediate-release paroxetine in the treatment of depression. J Clin Psychiatry. 2002 Jul;63(7):577-84.
102	Golden2002b	HAMD17	110	-10.2	8.18	paroxetine 25-62.5mg	108	-13.3	8.21	Golden RN, Nemeroff CB, McSorley P, Pitts CD, Dubé EM. Efficacy and tolerability of controlledrelease and immediate-release paroxetine in the treatment of depression. J Clin Psychiatry. 2002 Jul;63(7):577-84.
103	Golden2002b	HAMD17	110	-10.2	8.18	paroxetine 20-50mg	110	-12.1	8.18	Golden RN, Nemeroff CB, McSorley P, Pitts CD, Dubé EM. Efficacy and tolerability of controlledrelease and immediate-release paroxetine in the treatment of depression. J Clin Psychiatry. 2002 Jul;63(7):577-84.
104	Goldstein2002	HAMD17	66	-6.61	6.74	duloxetine	68	-9.73	6.84	Goldstein DJ, Mallinckrodt C, Lu Y, Demitrack MA. Duloxetine in the treatment of major depressive disorder: a double-blind clinical trial. J Clin Psychiatry. 2002; 63: 225–31.
105	Goldstein2002	HAMD17	66	-6.61	6.74	fluoxetine	33	-7.75	6.89	Goldstein DJ, Mallinckrodt C, Lu Y, Demitrack MA. Duloxetine in the treatment of major depressive disorder: a double-blind clinical trial. J Clin Psychiatry. 2002; 63: 225–31.
106	Goldstein2004a	HAMD17	89	-4.78	6.42	duloxetine 40mg	90	-6.18	6.45	http://www.lillytrials.com/results/Cymbalta.pdf
107	Goldstein2004a	HAMD17	89	-4.78	6.42	duloxetine 80mg	81	-6.31	6.3	http://www.lillytrials.com/results/Cymbalta.pdf
108	Goldstein2004a	HAMD17	89	-4.78	6.42	paroxetine	87	-7.4	6.44	http://www.lillytrials.com/results/Cymbalta.pdf
109	Goldstein2004b	HAMD17	88	-4.99	7.6	duloxetine 40mg	84	-7.42	7.33	Goldstein DJ, Lu Y, Detke MJ, Wiltse C, Mallinckrodt C, Demitrack MA. Duloxetine in the treatment of depression: a double-blind placebo-controlled comparison with paroxetine. J Clin Psychopharmacol. 2004; 24: 389–99.
110	Goldstein2004b	HAMD17	88	-4.99	7.6	duloxetine 80mg	86	-8.61	7.51	Goldstein DJ, Lu Y, Detke MJ, Wiltse C, Mallinckrodt C, Demitrack MA. Duloxetine in the treatment of depression: a double-blind placebo-controlled comparison with paroxetine. J Clin Psychopharmacol. 2004; 24: 389–99.
111	Goldstein2004b	HAMD17	88	-4.99	7.6	paroxetine	84	-6.22	7.52	Goldstein DJ, Lu Y, Detke MJ, Wiltse C, Mallinckrodt C, Demitrack MA. Duloxetine in the treatment of depression: a double-blind placebo-controlled comparison with paroxetine. J Clin Psychopharmacol. 2004; 24: 389–99.
112	Gommoll2014	HAMD17	181	-9.2	8.07	levomilnacipran	174	-9.9	9.23	Gommoll CP, Greenberg WM, Chen C. A randomized, double-blind, placebo-controlled study of flexible doses of levomilnacipran ER (40–120 mg/day) in patients with major depressive disorder. Journal of Drug Assessment. 2014;3(1):10-19
113	Gorman2002	HAMDunspecified	125	-9.6	8.94	escitalopram	124	-10.4	8.91	Gorman JM, Korotzer A, Su G. Efficacy comparison of escitalopram and citalopram in the treatment of major depressive disorder: pooled analysis of placebo-controlled trials. CNS Spectr. 2002 Apr;7(4 Suppl 1):40-4.
114	Gorman2002	HAMDunspecified	125	-9.6	8.94	citalopram	119	-11.4	8.73	Gorman JM, Korotzer A, Su G. Efficacy comparison of escitalopram and citalopram in the treatment of major depressive disorder: pooled analysis of placebo-controlled trials. CNS Spectr. 2002 Apr;7(4 Suppl 1):40-4.
115	Griebel2012	HAMD17	71	-7.7	7.57	escitalopram	81	-9.27	7.53	Griebel G, Beeské S, Stahl SM. The vasopressin V(1b) receptor antagonist SSR149415 in the treatment of major depressive and generalized anxiety disorders: results from 4 randomized, doubleblind, placebo-controlled studies. J Clin Psychiatry. 2012 Nov;73(11):1403-11.
116	Griebel2012b	HAMD17	76	-12.75	6.97	paroxetine	79	-16.1	7.4	Griebel G, Beeské S, Stahl SM. The vasopressin V(1b) receptor antagonist SSR149415 in the treatment of major depressive and generalized anxiety disorders: results from 4 randomized, doubleblind, placebo-controlled studies. J Clin Psychiatry. 2012 Nov;73(11):1403-11.
117	Halikas1995	HAMD21	49	-6.6	7.3	mirtazapine	49	-9.9	6.4	Halikas JA. Org 3770 (Mirtazapine) versus Trazodone: A Placebo Controlled Trial in Depressed Elderly Patients. Human Psychopharmacology 1995;10:S125-S133.
118	Halikas1995	HAMD21	49	-6.6	7.3	trazodone	48	-7.8	7.1	Halikas JA. Org 3770 (Mirtazapine) versus Trazodone: A Placebo Controlled Trial in Depressed Elderly Patients. Human Psychopharmacology 1995;10:S125-S133.
119	Heiligenstein1994	HAMD17	43	-8.52	7.76	fluoxetine	45	-12.3	7.76	Heiligenstein J, Faries D, Rush A, Andersen J, Pande A, Roffwarg H, Dunner D, Gillin J, James S, Lahmeyer H. Latency to rapid eye movement sleep as a predictor of treatment response to fluoxetine and placebo in nonpsychotic depressed outpatients. Psychiatry Res. 1994;52:327-39.
120	Henigsberg2012	HAMD24	128	-11.3	8.35	vortioxetine 5mg	129	-15.42	8.44	Henigsberg N, Mahableshwarkar AR, Jacobsen P, Chen Y, Thase ME. A randomized, double-blind, placebo-controlled 8-week trial of the efficacy and tolerability of multiple doses of Lu AA21004 in adults with major depressive disorder. J Clin Psychiatry 2012;73(7):953-9.
121	Henigsberg2012	HAMD24	128	-11.3	8.35	vortioxetine 10mg	122	-16.23	8.34	Henigsberg N, Mahableshwarkar AR, Jacobsen P, Chen Y, Thase ME. A randomized, double-blind, placebo-controlled 8-week trial of the efficacy and tolerability of multiple doses of Lu AA21004 in adults with major depressive disorder. J Clin Psychiatry 2012;73(7):953-9.
122	Hewett2009	MADRS	197	-13.5	9.12	bupropion	187	-16	9.03	Hewett K, Chrzanowski W, Schmitz M, Savela A, Milanova V, Gee M, Krishen A, Millen L, Leary MO, Modell J. Eight-week, placebo-controlled, double-blind comparison of the antidepressant efficacy and tolerability of bupropion XR and venlafaxine XR. J Psychopharmacol. 2009;23(5):531-8.
123	Hewett2009	MADRS	197	-13.5	9.12	venlafaxine	185	-17.1	9.25	Hewett K, Chrzanowski W, Schmitz M, Savela A, Milanova V, Gee M, Krishen A, Millen L, Leary MO, Modell J. Eight-week, placebo-controlled, double-blind comparison of the antidepressant efficacy and tolerability of bupropion XR and venlafaxine XR. J Psychopharmacol. 2009;23(5):531-8.
124	Hewett2010a	MADRS	204	-12.4	9.71	bupropion	210	-13.9	9.56	Hewett K, Chrzanowski W, Schmitz M, Savela A, Milanova V, Gee M, Krishen A, Millen L, Leary MO, Modell J. Eight-week, placebo-controlled, double-blind comparison of the antidepressant efficacy and tolerability of bupropion XR and venlafaxine XR. J Psychopharmacol. 2009;23(5):531-8.
125	Hewett2010b	MADRS	186	-13.2	10.64	venlafaxine	193	-17	10.56	Hewett K, Gee MD, Krishen A, Wunderlich HP, Le Clus A, Evoniuk G, Modell JG. Double-blind, placebo-controlled comparison of the antidepressant efficacy and tolerability of bupropion XR and venlafaxine XR. J Psychopharmacol. 2010;24(8):1209-16.
126	Higuchi 2014	HAMD17	184	-9.25	6.51	venlafaxine 75mg	174	-10.76	6.6	Higuchi T, Kamijima K, Nakagome K, Itamura R, Asami Y, Kuribayashi K, Imaeda T. A randomized, double-blinded, placebo-controlled study to evaluate the efficacy and safety of venlafaxine extended release and a long-term extension study for patients with major depressive disorder in Japan. Int Clin Psychopharmacol. 2016 Jan;31(1):8-19.
127	Higuchi 2014	HAMD17	184	-9.25	6.51	venlafaxine 75-225mg	177	-10.37	6.52	Higuchi T, Kamijima K, Nakagome K, Itamura R, Asami Y, Kuribayashi K, Imaeda T. A randomized, double-blinded, placebo-controlled study to evaluate the efficacy and safety of venlafaxine extended release and a long-term extension study for patients with major depressive disorder in Japan. Int Clin Psychopharmacol. 2016 Jan;31(1):8-19.
128	Higuchi2009	HAMD17	145	-8.3	5.8	duloxetine 40mg	73	-10.5	5.7	Higuchi T, Murasaki M, Kamijima K. Clinical evaluation of duloxetine in the treatment of major depressive disorder. Jpn J Clin Psychopharmacol 2009;12:1613-1634.
129	Higuchi2009	HAMD17	145	-8.3	5.8	duloxetine 60mg	74	-10	6.4	Higuchi T, Murasaki M, Kamijima K. Clinical evaluation of duloxetine in the treatment of major depressive disorder. Jpn J Clin Psychopharmacol 2009;12:1613-1634.
130	Higuchi2009	HAMD17	145	-8.3	5.8	paroxetine	148	-9.4	6.9	Higuchi T, Murasaki M, Kamijima K. Clinical evaluation of duloxetine in the treatment of major depressive disorder. Jpn J Clin Psychopharmacol 2009;12:1613-1634.
131	Higuchi2011	HAMD17	171	-10.4	8.11	paroxetine 20-40mg	83	-12.5	7.1	Higuchi T, Hong JP, Jung HY, Watanabe Y, Kunitomi T, Kamijima K. Paroxetine controlled-release formulation in the treatment of major depressive disorder: a randomized, double-blind, placebocontrolled study in Japan and Korea. Psychiatry Clin Neurosci 2011;65:655-63.
132	Higuchi2011	HAMD17	171	-10.4	8.11	paroxetine 25-50mg	158	-12.8	7.67	Higuchi T, Hong JP, Jung HY, Watanabe Y, Kunitomi T, Kamijima K. Paroxetine controlled-release formulation in the treatment of major depressive disorder: a randomized, double-blind, placebocontrolled study in Japan and Korea. Psychiatry Clin Neurosci 2011;65:655-63.
133	Jacobsen2015	MADRS	139	-10.77	9.51	vortioxetine 10mg	124	-12.96	9.26	Jacobsen PL, Mahableshwarkar AR, Serenko M, Chan S, Trivedi MH. A randomized, double-blind, placebo-controlled study of the efficacy and safety of vortioxetine 10 mg and 20 mg in adults with major depressive disorder. J Clin Psychiatry 2015;76(5):575-82.
134	Jacobsen2015	MADRS	139	-10.77	9.51	vortioxetine 20mg	122	-14.41	9.33	Jacobsen PL, Mahableshwarkar AR, Serenko M, Chan S, Trivedi MH. A randomized, double-blind, placebo-controlled study of the efficacy and safety of vortioxetine 10 mg and 20 mg in adults with major depressive disorder. J Clin Psychiatry 2015;76(5):575-82.
135	Jain2013	HAMD24	286	-13.87	11.2	vortioxetine	292	-14.61	11.11	Jain R, Mahableshwarkar AR, Jacobsen PL, Chen Y, Thase ME. A randomized, double-blind, placebo-controlled 6-wk trial of the efficacy and tolerability of 5 mg vortioxetine in adults with major depressive disorder. Int J Neuropsychopharmacol. 2013;16(2):313-21.
136	Jefferson2000	MADRS	101	-12.1	11.05	paroxetine	97	-13.8	10.83	Jefferson J, Griest J. A double-blind, placebo controlled, fixed-dosage study comparing the efficacy and tolerability of paroxetine CR and citalopram to placebo in the treatment of Major Depressive Disorder with anxiety. American College of Neuropsychopharmacology, 39th Annual Meeting 12/11/2000 San Juan, Puerto Rico.
137	Jefferson2000	MADRS	101	-12.1	11.05	citalopram 20mg	104	-15	10.2	Jefferson J, Griest J. A double-blind, placebo controlled, fixed-dosage study comparing the efficacy and tolerability of paroxetine CR and citalopram to placebo in the treatment of Major Depressive Disorder with anxiety. American College of Neuropsychopharmacology, 39th Annual Meeting 12/11/2000 San Juan, Puerto Rico.
138	Jefferson2000	MADRS	101	-12.1	11.05	citalopram 40mg	95	-15.3	10.72	Jefferson J, Griest J. A double-blind, placebo controlled, fixed-dosage study comparing the efficacy and tolerability of paroxetine CR and citalopram to placebo in the treatment of Major Depressive Disorder with anxiety. American College of Neuropsychopharmacology, 39th Annual Meeting 12/11/2000 San Juan, Puerto Rico.
139	Jefferson2006	IDS-IVR-30	137	-17.6	16.39	bupropion	133	-21.3	16.15	Jefferson JW, Rush AJ, Nelson JC, VanMeter SA, Krishen A, Hampton KD, Wightman DS, Modell JG. Extended-release bupropion for patients with major depressive disorder presenting with symptoms of reduced energy, pleasure, and interest: findings from a randomized, double-blind, placebo-controlled study. J Clin Psychiatry. 2006 Jun;67(6):865-73.
140	Kasper2005a	MADRS	180	-15	9.96	escitalopram	173	-15.5	9.96	Kasper S, de Swart H, Friis Andersen H. Escitalopram in the treatment of depressed elderly patients. Am J Geriatr Psychiatry. 2005 Oct;13(10):884-91.
141	Kasper2005a	MADRS	180	-15	9.96	fluoxetine	164	-14.8	9.96	Kasper S, de Swart H, Friis Andersen H. Escitalopram in the treatment of depressed elderly patients. Am J Geriatr Psychiatry. 2005 Oct;13(10):884-91.
142	Kasper2012	MADRS	71	-13.4	9.27	escitalopram	140	-19	10.65	Kasper S, Ebert B, Larsen K, Tonnoir B. Combining escitalopram with gaboxadol provides no additional benefit in the treatment of patients with severe major depressive disorder. Int J Neuropsychopharmacol. 2012 Jul;15(6):715-25.
143	Kasper2012	MADRS	71	-13.4	9.27	vortioxetine	137	-14.7	8.19	Kasper S, Ebert B, Larsen K, Tonnoir B. Combining escitalopram with gaboxadol provides no additional benefit in the treatment of patients with severe major depressive disorder. Int J Neuropsychopharmacol. 2012 Jul;15(6):715-25.
144	Kasper2012	MADRS	71	-13.4	9.27	duloxetine	128	-17	7.92	Kasper S, Ebert B, Larsen K, Tonnoir B. Combining escitalopram with gaboxadol provides no additional benefit in the treatment of patients with severe major depressive disorder. Int J Neuropsychopharmacol. 2012 Jul;15(6):715-25.
145	Kasper2012	HAMD24	129	-10.8	7.95	escitalopram	140	-19	10.65	Kasper S, Ebert B, Larsen K, Tonnoir B. Combining escitalopram with gaboxadol provides no additional benefit in the treatment of patients with severe major depressive disorder. Int J Neuropsychopharmacol. 2012 Jul;15(6):715-25.
146	Kasper2012	HAMD24	129	-10.8	7.95	vortioxetine	137	-14.7	8.19	Kasper S, Ebert B, Larsen K, Tonnoir B. Combining escitalopram with gaboxadol provides no additional benefit in the treatment of patients with severe major depressive disorder. Int J Neuropsychopharmacol. 2012 Jul;15(6):715-25.
147	Kasper2012	HAMD24	129	-10.8	7.95	duloxetine	128	-17	7.92	Kasper S, Ebert B, Larsen K, Tonnoir B. Combining escitalopram with gaboxadol provides no additional benefit in the treatment of patients with severe major depressive disorder. Int J Neuropsychopharmacol. 2012 Jul;15(6):715-25.
148	Katz1993a	HAMD17	94	-8.7	7.76	amitriptyline	95	-12.9	7.76	Katz RJ, Lott M, Landau P, Waldmeier P. A clinical test of noradrenergic involvement in the therapeutic mode of action of an experimental antidepressant. Biol Psychiatry. 1993 Feb 15;33(4):261-6.
149	Katz1993b	HAMD17	104	-8	7.76	amitriptyline	93	-13.7	7.76	Katz RJ, Lott M, Landau P, Waldmeier P. A clinical test of noradrenergic involvement in the therapeutic mode of action of an experimental antidepressant. Biol Psychiatry. 1993 Feb 15;33(4):261-6.
150	Keller2006c	HAMD17	154	-14	8.87	paroxetine	161	-17.25	8.05	Keller M, Montgomery S, Ball W, Morrison M, Snavely D, Liu G, Hargreaves R, Hietala J, Lines C, Beebe K, Reines S. Lack of efficacy of the substance p (neurokinin1 receptor) antagonist aprepitant in the treatment of major depressive disorder. Biol Psychiatry. 2006 Feb 1;59(3):216-23.
151	Khan2011	HAMD17	232	-9.1	10.66	vilazodone	231	-10.7	10.64	Khan A, Cutler AJ, Kajdasz DK, Gallipoli S, Athanasiou M, Robinson DS, Whalen H, Reed CR. A randomized, double-blind, placebo-controlled, 8-week study of vilazodone, a serotonergic agent for the treatment of major depressive disorder. J Clin Psychiatry. 2011;72(4):441-7.
152	Kinoshita2009	HAMD17	70	-10.4	7.5	mirtazapine 15mg	65	-13.3	6.8	Kinoshita T. A double-blind, placebo controlled study of a new antidepressant, mirtazapine, in depressed patients. Jpn J Clin Psychopharmacol 2009;12:289-306.
153	Kinoshita2009	HAMD17	70	-10.4	7.5	mirtazapine 30mg	66	-13.8	6.9	Kinoshita T. A double-blind, placebo controlled study of a new antidepressant, mirtazapine, in depressed patients. Jpn J Clin Psychopharmacol 2009;12:289-306.
154	Kinoshita2009	HAMD17	70	-10.4	7.5	mirtazapine 45mg	69	-11.9	7.6	Kinoshita T. A double-blind, placebo controlled study of a new antidepressant, mirtazapine, in depressed patients. Jpn J Clin Psychopharmacol 2009;12:289-306.
155	Koshino2013	MADRS	186	-13.9	10.5	bupropion	188	-12.9	10.42	Koshino Y, Bahk W, Sakai H, Kobayashi T. Efficacy and safety of bupropion sustained-release formulation for the treatment of major depressive disorder: a multi-center, randomized, double-blind, placebo-controlled study in Asian patients. Neuropsychiatr Dis Treat. 2013;9:1273-80.
156	Kramer1998	HAMD24	64	-9.5	8.16	paroxetine	68	-13	7.15	Kramer MS, Cutler N, Feighner J, Shrivastava R, Carman J, Sramek JJ, Reines SA, Liu G, Snavely D, Wyatt-Knowles E, Hale JJ, Mills SG, MacCoss M, Swain CJ, Harrison T, Hill RG, Hefti F, Scolnick EM, Cascieri MA, Chicchi GG, Sadowski S, Williams AR, Hewson L, Smith D, Carlson EJ, Hargreaves RJ, Rupniak NM. Distinct mechanism for antidepressant activity by blockade of central substance P receptors. …
157	Learned2012a	HAMD17	126	-12.7	7.68	venlafaxine	133	-14	6.36	Learned S, Graff O, Roychowdhury S, Moate R, Krishnan KR, Archer G, Modell JG, Alexander R, Zamuner S, Lavergne A, Evoniuk G, Ratti E. Efficacy, safety, and tolerability of a triple reuptake inhibitor GSK372475 in the treatment of patients with major depressive disorder: two randomized, placebo- and active-controlled clinical trials. J Psychopharmacol. 2012;26:653-62.
158	Learned2012a	HAMD17	126	-12.7	7.68	Placebo	126	-12.7	7.68	Learned S, Graff O, Roychowdhury S, Moate R, Krishnan KR, Archer G, Modell JG, Alexander R, Zamuner S, Lavergne A, Evoniuk G, Ratti E. Efficacy, safety, and tolerability of a triple reuptake inhibitor GSK372475 in the treatment of patients with major depressive disorder: two randomized, placebo- and active-controlled clinical trials. J Psychopharmacol. 2012;26:653-62.
159	Learned2012b	MADRS	156	-14.95	10.23	paroxetine	166	-19.11	10.3	Learned S, Graff O, Roychowdhury S, Moate R, Krishnan KR, Archer G, Modell JG, Alexander R, Zamuner S, Lavergne A, Evoniuk G, Ratti E. Efficacy, safety, and tolerability of a triple reuptake inhibitor GSK372475 in the treatment of patients with major depressive disorder: two randomized, placebo- and active-controlled clinical trials. J Psychopharmacol. 2012 May;26(5):653-62.
160	Lecrubier1997	MADRS	76	-14.07	8.22	venlafaxine	72	-16.93	8.22	Lecrubier Y, Bourin M, Moon CA, Schifano F, Blanchard C, Danjou P, Hackett D. Efficacy of venlafaxine in depressive illness in general practice. Acta Psychiatr Scand. 1997;95(6):485-93.
161	Lepola2003	MADRS	154	-12.1	8.69	escitalopram	155	-15	8.71	Lepola UM, Loft H, Reines EH .Escitalopram (10-20 mg/day) is effective and well tolerated in a placebo-controlled study in depression inprimary care. Int Clin Psychopharmacol. 2003 Jul;18(4):211-7.
162	Lepola2003	MADRS	154	-12.1	8.69	citalopram	159	-13.6	8.83	Lepola UM, Loft H, Reines EH .Escitalopram (10-20 mg/day) is effective and well tolerated in a placebo-controlled study in depression inprimary care. Int Clin Psychopharmacol. 2003 Jul;18(4):211-7.
163	Lieberman2008a	HAMD17	120	-12.5	7.78	venlafaxine	127	-13.8	7.78	Lieberman DZ, Montgomery SA, Tourian KA, Brisard C, Rosas G, Padmanabhan K, Germain JM, Pitrosky B. A pooled analysis of two placebo-controlled trials of desvenlafaxine in major depressive disorder. Int Clin Psychopharmacol. 2008 Jul;23(4):188-97
164	Lieberman2008b	HAMD17	125	-9.78	8.16	venlafaxine	115	-12.6	8.15	Lieberman DZ, Montgomery SA, Tourian KA, Brisard C, Rosas G, Padmanabhan K, Germain JM, Pitrosky B. A pooled analysis of two placebo-controlled trials of desvenlafaxine in major depressive disorder. Int Clin Psychopharmacol. 2008 Jul;23(4):188-97
165	Liebowitz2008	HAMD17	150	-9.53	7.1	desvenlafaxine 50mg	150	-11.5	7.1	Liebowitz MR, Manley AL, Padmanabhan SK, Ganguly R, Tummala R, Tourian KA. Efficacy, safety, and tolerability of desvenlafaxine 50 mg/day and 100 mg/day in outpatients with major depressive disorder. Curr Med Res Opin. 2008;24(7):1877-90.
166	Liebowitz2008	HAMD17	150	-9.53	7.1	desvenlafaxine 100mg	147	-10.9	7.15	Liebowitz MR, Manley AL, Padmanabhan SK, Ganguly R, Tummala R, Tourian KA. Efficacy, safety, and tolerability of desvenlafaxine 50 mg/day and 100 mg/day in outpatients with major depressive disorder. Curr Med Res Opin. 2008;24(7):1877-90.
167	Lydiard1997	HAMD17	115	-8.8	6.97	amitriptyline	104	-12.8	6.83	Lydiard RB1, Stahl SM, Hertzman M, Harrison WM. A double-blind, placebo-controlled study comparing the effects of sertraline versus amitriptyline in the treatment of major depression. J Clin Psychiatry. 1997 Nov;58(11):484-91.
168	Lydiard1997	HAMD17	115	-8.8	6.97	sertraline	119	-11.1	6.87	Lydiard RB1, Stahl SM, Hertzman M, Harrison WM. A double-blind, placebo-controlled study comparing the effects of sertraline versus amitriptyline in the treatment of major depression. J Clin Psychiatry. 1997 Nov;58(11):484-91.
169	M/2020/0046	HAMD21	247	-11.5	8.45	reboxetine	252	-11.5	8.45	https://www.iqwig.de/de/projekte-ergebnisse/studieninformationen-zu-reboxetin.3304.html
170	M/2020/0046	HAMD21	247	-11.5	8.45	paroxetine	243	-12.5	8.45	https://www.iqwig.de/de/projekte-ergebnisse/studieninformationen-zu-reboxetin.3304.html
171	M/2020/0047	HAMD21	239	-10.1	7.27	reboxetine	238	-11	6.91	https://www.iqwig.de/de/projekte-ergebnisse/studieninformationen-zu-reboxetin.3304.html
172	M/2020/0047	HAMD21	239	-10.1	7.27	paroxetine	242	-11.8	7.64	https://www.iqwig.de/de/projekte-ergebnisse/studieninformationen-zu-reboxetin.3304.html
173	Mahableshwarkar2013	HAMD24	149	-10.5	9.24	vortioxetine	153	-11.08	9.12	Mahableshwarkar AR, Jacobsen PL, Chen Y. A randomized, double-blind trial of 2.5 mg and 5 mg vortioxetine (Lu AA21004) versus placebo for 8 weeks in adults with major depressive disorder. Curr Med Res Opin. 2013;29(3):217-26.
174	Mahableshwarkar2013	HAMD24	149	-10.5	9.24	duloxetine	149	-13.47	9.15	Mahableshwarkar AR, Jacobsen PL, Chen Y. A randomized, double-blind trial of 2.5 mg and 5 mg vortioxetine (Lu AA21004) versus placebo for 8 weeks in adults with major depressive disorder. Curr Med Res Opin. 2013;29(3):217-26.
175	Mahableshwarkar2015a	MADRS	129	-12.83	9.47	vortioxetine 15mg	113	-14.3	9.46	Mahableshwarkar AR, Jacobsen PL, Chen Y, Serenko M, Trivedi MH. A randomized, double-blind, duloxetine-referenced study comparing efficacy and tolerability of 2 fixed doses of vortioxetine in the acute treatment of adults with MDD. Psychopharmacology (Berl). 2015;232(12):2061-70.
176	Mahableshwarkar2015a	MADRS	129	-12.83	9.47	vortioxetine 20mg	112	-15.57	9.31	Mahableshwarkar AR, Jacobsen PL, Chen Y, Serenko M, Trivedi MH. A randomized, double-blind, duloxetine-referenced study comparing efficacy and tolerability of 2 fixed doses of vortioxetine in the acute treatment of adults with MDD. Psychopharmacology (Berl). 2015;232(12):2061-70.
177	Mahableshwarkar2015a	MADRS	129	-12.83	9.47	duloxetine	115	-16.9	9.48	Mahableshwarkar AR, Jacobsen PL, Chen Y, Serenko M, Trivedi MH. A randomized, double-blind, duloxetine-referenced study comparing efficacy and tolerability of 2 fixed doses of vortioxetine in the acute treatment of adults with MDD. Psychopharmacology (Berl). 2015;232(12):2061-70.
178	Mahableshwarkar2015b	MADRS	126	-12.87	11.71	vortioxetine 10mg	123	-13.66	11.8	Mahableshwarkar AR, Jacobsen PL, Serenko M, Chen Y, Trivedi MH. A randomized, double-blind, placebo-controlled study of the efficacy and safety of 2 doses of vortioxetine in adults with major depressive disorder. J Clin Psychiatry 2015;76(5):583-91.
179	Mahableshwarkar2015b	MADRS	126	-12.87	11.71	vortioxetine 15mg	113	-13.36	11.55	Mahableshwarkar AR, Jacobsen PL, Serenko M, Chen Y, Trivedi MH. A randomized, double-blind, placebo-controlled study of the efficacy and safety of 2 doses of vortioxetine in adults with major depressive disorder. J Clin Psychiatry 2015;76(5):583-91.
180	Mahableshwarkar2015c	MADRS	167	-12.5	9.05	vortioxetine	175	-14.8	9.26	Mahableshwarkar AR, Zajecka J, Jacobson W, Chen Y, Keefe RS. A Randomized, PlaceboControlled, Active-Reference, Double-Blind, Flexible-Dose Study of the Efficacy of Vortioxetine on Cognitive Function in Major Depressive Disorder. Neuropsychopharmacology. 2015;40(8):2025-37.
181	Mahableshwarkar2015c	MADRS	167	-12.5	9.05	duloxetine	187	-15.8	9.57	Mahableshwarkar AR, Zajecka J, Jacobson W, Chen Y, Keefe RS. A Randomized, PlaceboControlled, Active-Reference, Double-Blind, Flexible-Dose Study of the Efficacy of Vortioxetine on Cognitive Function in Major Depressive Disorder. Neuropsychopharmacology. 2015;40(8):2025-37.
182	Mao2015	HAMD17	18	-4.6	8.66	sertraline	19	-8.2	10.1	Mao JJ, Xie SX, Zee J, Soeller I, Li QS, Rockwell K, Amsterdam JD. Rhodiola rosea versus sertraline for major depressive disorder: A randomized placebo-controlled trial. Phytomedicine. 2015 Mar 15;22(3):394-9.
183	Mathews2015	MADRS	281	-14.31	9.96	vilazodone 20mg	288	-16.46	9.96	Mathews M, Gommoll C, Chen D, Nunez R, Khan A. Efficacy and safety of vilazodone 20 and 40 mg in major depressive disorder: a randomized, double-blind, placebo-controlled trial. Int Clin Psychopharmacol. 2015;30(2):67-74.
184	Mathews2015	MADRS	281	-14.31	9.96	vilazodone 40mg	284	-17.35	9.96	Mathews M, Gommoll C, Chen D, Nunez R, Khan A. Efficacy and safety of vilazodone 20 and 40 mg in major depressive disorder: a randomized, double-blind, placebo-controlled trial. Int Clin Psychopharmacol. 2015;30(2):67-74.
185	Mathews2015	MADRS	281	-14.31	9.96	citalopram	280	-16.5	9.96	Mathews M, Gommoll C, Chen D, Nunez R, Khan A. Efficacy and safety of vilazodone 20 and 40 mg in major depressive disorder: a randomized, double-blind, placebo-controlled trial. Int Clin Psychopharmacol. 2015;30(2):67-74.
186	McIntyre2014	MADRS	165	-10.85	8.22	vortioxetine 10mg	174	-15.56	8.31	McIntyre RS, Lophaven S, Olsen CK. A randomized, double-blind, placebo-controlled study of vortioxetine on cognitive function in depressed adults. Int J Neuropsychopharmacol. 2014;17(10):1557-67.
187	McIntyre2014	MADRS	165	-10.85	8.22	vortioxetine 20mg	181	-17.55	8.34	McIntyre RS, Lophaven S, Olsen CK. A randomized, double-blind, placebo-controlled study of vortioxetine on cognitive function in depressed adults. Int J Neuropsychopharmacol. 2014;17(10):1557-67.
188	Mendels1995	HAMD17	75	-9.5	8.85	nefazodone 50-300mg	78	-10.1	8.85	Mendels J, Reimherr F, Marcus RN, Roberts DL, Francis RJ, Anton SF. A double-blind, placebocontrolled trial of two dose ranges of nefazodone in the treatment of depressed outpatients. J Clin Psychiatry. 1995;56 Suppl 6:30-6.
189	Mendels1995	HAMD17	75	-9.5	8.85	nefazodone 100-600mg	78	-12.7	8.85	Mendels J, Reimherr F, Marcus RN, Roberts DL, Francis RJ, Anton SF. A double-blind, placebocontrolled trial of two dose ranges of nefazodone in the treatment of depressed outpatients. J Clin Psychiatry. 1995;56 Suppl 6:30-6.
190	Mendels1999	HAMD24	82	-9.58	9.84	citalopram	78	-12.9	9.84	Mendels J, Kiev A, Fabre LF. Double blind comparison of citalopram and placebo in depressed outpatients with melancholia. Depress Anxiety. 1999;9(2):54-60.
191	Miller1989	HAMD21	22	-6.2	7.2	paroxetine	19	-6	5.9	Miller SM, Naylor GJ, Murtagh M, Winslow G. A double-blind comparison of paroxetine and placebo in the treatment of depressed patients in a psychiatric outpatient clinic. Acta Psychiatr Scand Suppl. 1989;350:143-4
192	MIR 003-003	HAMD21	45	-8.8	8.1	mirtazapine	45	-10.4	8.7	http://digitalcommons.ohsu.edu/fdadrug/20/
193	MIR 003-020	HAMD21	39	-4.8	6.4	mirtazapine	40	-10.6	8.7	http://digitalcommons.ohsu.edu/fdadrug/20/
194	MIR 003-020	HAMD21	39	-4.8	6.4	amitriptyline	40	-11.5	9.1	http://digitalcommons.ohsu.edu/fdadrug/20/
195	MIR 003-021	HAMD21	48	-9.5	8.9	mirtazapine	45	-11.7	7.6	http://digitalcommons.ohsu.edu/fdadrug/20/
196	MIR 003-021	HAMD21	48	-9.5	8.9	amitriptyline	48	-13.6	7.2	http://digitalcommons.ohsu.edu/fdadrug/20/
197	Montgomery1992	HAMD17	64	-10.56	7.76	citalopram 20mg	68	-11.51	7.76	http://www.accessdata.fda.gov/drugsatfda_docs/nda/98/020822a.cfm
198	Montgomery1992	HAMD17	64	-10.56	7.76	citalopram 40mg	61	-13.31	9.82	http://www.accessdata.fda.gov/drugsatfda_docs/nda/98/020822a.cfm
199	Montgomery2013	HAMD17	277	-11.5	7.66	levomilnacipran	276	-14.9	7.48	Montgomery SA, Mansuy L, Ruth A, Bose A, Li H, Li D. Efficacy and safety of levomilnacipran sustained release in moderate to severe major depressive disorder: a randomized, double-blind, placebo-controlled, proof-of-concept study. J Clin Psychiatry 2013;74(4):363-9.
200	Moscovitch2004	HAMD17	93	-6.87	8	sertraline	93	-9.36	7.71	Moscovitch A, Blashko CA, Eagles JM, Darcourt G, Thompson C, Kasper S, Lane RM; International Collaborative Group on Sertraline in the Treatment of Outpatients with Seasonal Affective Disorders. A placebo-controlled study of sertraline in the treatment of outpatients with seasonal affective disorder. Psychopharmacology (Berl). 2004 Feb;171(4):390-7.
201	MY-1042	HAMDunspecified	123	-8.25	7.56	paroxetine	120	-10.23	7.67	http://www.gsk-clinicalstudyregister.com/study/29060/251?search=compound&compound=
202	MY-1043	HAMD21	113	-9.1	8.19	paroxetine	272	-10.6	8.25	http://www.gsk-clinicalstudyregister.com/study/29060/115#rs
203	MY-1043	HAMD21	113	-9.1	8.19	fluoxetine	278	-11	8.17	http://www.gsk-clinicalstudyregister.com/study/29060/115#rs
204	MY-1045	HAMD21	136	-9	8.63	paroxetine	350	-11.8	8.79	http://www.gsk-clinicalstudyregister.com/study/29060/128#rs
205	MY-1045	HAMD21	136	-9	8.63	fluoxetine	344	-13	8.72	http://www.gsk-clinicalstudyregister.com/study/29060/128#rs
206	NCT01020799	HAMDunspecified	94	-9.15	7.85	escitalopram	49	-9.84	6.93	https://clinicaltrials.gov/ct2/show/NCT01020799
207	NCT01145755	MADRS	40	-14.16	13.66	duloxetine	45	-14.03	13.22	https://clinicaltrials.gov/ct2/show/NCT01145755
208	NCT01255787	MADRS	150	-13.99	9.59	vortioxetine 5mg	142	-14.61	9.59	https://clinicaltrials.gov/ct2/show/NCT01255787
209	NCT01255787	MADRS	150	-13.99	9.59	vortioxetine 10mg	147	-15.68	9.59	https://clinicaltrials.gov/ct2/show/NCT01255787
210	NCT01255787	MADRS	150	-13.99	9.59	vortioxetine 20mg	149	-15.82	9.59	https://clinicaltrials.gov/ct2/show/NCT01255787
211	NCT01355081	HAMD17	122	-8.4	6.38	vortioxetine 5mg	119	-9.56	6.39	https://clinicaltrials.gov/ct2/show/NCT01355081
212	NCT01355081	HAMD17	122	-8.4	6.38	vortioxetine 10mg	121	-8.54	6.38	https://clinicaltrials.gov/ct2/show/NCT01355081
213	NCT01808612	HAMD21	259	-6.91	7.89	fluoxetine 20mg	168	-6.18	7.39	https://clinicaltrials.gov/ct2/show/NCT01808612
214	NCT01808612	HAMD21	259	-6.91	7.89	fluoxetine 40mg	83	-6.25	7.02	https://clinicaltrials.gov/ct2/show/NCT01808612
215	Nierenberg2007	HAMD17	137	-5.97	6.79	escitalopram	274	-7.22	6.62	Nierenberg AA, Greist JH, Mallinckrodt CH, et al. Duloxetine versus escitalopram and placebo in the treatment of patients with major depressive disorder: onset of antidepressant action, a non-inferiority study. Curr Med Res Opin 2007; 23: 401–16.
216	Nierenberg2007	HAMD17	137	-5.97	6.79	duloxetine	273	-7.61	6.94	Nierenberg AA, Greist JH, Mallinckrodt CH, et al. Duloxetine versus escitalopram and placebo in the treatment of patients with major depressive disorder: onset of antidepressant action, a non-inferiority study. Curr Med Res Opin 2007; 23: 401–16.
217	Ninan2003	MADRS	151	-10	11.06	escitalopram	143	-13.3	10.76	http://www.ncbi.nlm.nih.gov/pubmedhealth/PMH0016624/bin/app17c_et6.pdf
218	NKD20006	HAMD17	118	-10.9	7.8	paroxetine	117	-11.1	7.9	http://www.gsk-clinicalstudyregister.com/study/NKD20006#ps
219	Olie1997	HAMD17	129	-7.7	8.1	sertraline	129	-11.7	8.1	Olie J, Gunn K, Katz E. A double-blind placebo-controlled multicentre study of sertraline in the acute and continuation treatment of major depression. Eur Psychiatry. 1997;12(1):34-41.
220	PAR 01 001	HAMD21	21	-11.33	7.93	paroxetine	22	-13.36	7.93	http://digitalcommons.ohsu.edu/fdadrug/26/
221	Perahia2006	HAMD17	99	-10.13	5.57	duloxetine 80mg	93	-11.06	5.69	Perahia DG, Wang F, Mallinckrodt CH, Walker DJ, Detke MJ. Duloxetine in the treatment of major depressive disorder: a placebo- and paroxetine-controlled trial. Eur Psychiatry 2006; 21: 367–78.
222	Perahia2006	HAMD17	99	-10.13	5.57	duloxetine 120mg	102	-11.64	5.55	Perahia DG, Wang F, Mallinckrodt CH, Walker DJ, Detke MJ. Duloxetine in the treatment of major depressive disorder: a placebo- and paroxetine-controlled trial. Eur Psychiatry 2006; 21: 367–78.
223	Perahia2006	HAMD17	99	-10.13	5.57	paroxetine	97	-10.61	5.71	Perahia DG, Wang F, Mallinckrodt CH, Walker DJ, Detke MJ. Duloxetine in the treatment of major depressive disorder: a placebo- and paroxetine-controlled trial. Eur Psychiatry 2006; 21: 367–78.
224	Pomara2013	MADRS	253	-11	9.96	vilazodone	255	-16.1	9.96	Croft HA, Pomara N, Gommoll C, Chen D, Nunez R, Mathews M. Efficacy and Safety of Vilazodone in Major Depressive Disorder: A Randomized, Double-blind, Placebo-controlled Trial. J Clin Psychiatry. 2014 Nov;75(11):e1291-8.
225	Rapaport2009	HAMD17	178	-8.85	8.05	paroxetine	173	-12.11	8	Rapaport MH, Lydiard RB, Pitts CD, Schaefer D, Bartolic EI, Iyengar M, Carfagno M, Lipschitz A. Low doses of controlled-release paroxetine in the treatment of late-life depression: a randomized, placebo-controlled trial. J Clin Psychiatry. 2009 Jan;70(1):46-57.
226	Raskin2007	HAMD17	102	-3.72	6.36	duloxetine	201	-6.49	6.81	Raskin J, Wiltse CG, Siegal A, Sheikh J, Xu J, Dinkel JJ, Rotz BT, Mohs RC. Efficacy of duloxetine on cognition, depression, and pain in elderly patients with major depressive disorder: an 8-week, double-blind, placebo-controlled trial. Am J Psychiatry 2007;164(6):900-9.
227	Reimherr1990	HAMD17	141	-8.16	7.85	amitriptyline	144	-12.64	7.97	Reimherr FW, Chouinard G, Cohn CK, Cole JO, Itil TM, LaPierre YD, Masco HL, Mendels J. Antidepressant efficacy of sertraline: a double-blind, placebo- and amitriptyline-controlled, multicenter comparison study in outpatients with major depression. J Clin Psychiatry. 1990 Dec;51 Suppl B:18-27.
228	Reimherr1990	HAMD17	141	-8.16	7.85	sertraline	142	-11.66	8.24	Reimherr FW, Chouinard G, Cohn CK, Cole JO, Itil TM, LaPierre YD, Masco HL, Mendels J. Antidepressant efficacy of sertraline: a double-blind, placebo- and amitriptyline-controlled, multicenter comparison study in outpatients with major depression. J Clin Psychiatry. 1990 Dec;51 Suppl B:18-27.
229	Reimherr1998	HAMD17	117	-8.06	8.14	bupropion	113	-10.18	8.07	Reimherr FW, Cunningham LA, Batey SR, Johnston JA, Ascher JA. A multicenter evaluation of the efficacy and safety of 150 and 300 mg/d sustainedrelease bupropion tabletsversus placebo in depressed outpatients. Clin Ther. 1998 May-Jun;20(3):505- 16.
230	Rickels1994	HAMD17	90	-8.2	7.64	nefazodone	86	-12	7.64	Rickels K, Schweizer E, Clary C, Fox I, Weise C. Nefazodone and imipramine in major depression: a placebo-controlled trial. Br J Psychiatry. 1994;164(6):802-5.
231	Rickels1995	HAMD17	36	-8.6	7.3	nefazodone	41	-8	7.3	Rickels K, Robinson DS, Schweizer E, Marcus RN, Roberts DL. Nefazodone: aspects of efficacy. J Clin Psychiatry. 1995;56 Suppl 6:43-6.
232	Rickels2009	HAMD17	199	-8.6	8.46	vilazodone	198	-10.4	8.44	Rickels K, Athanasiou M, Robinson DS, Gibertini M, Whalen H, Reed CR. Evidence for efficacy and tolerability of vilazodone in the treatment of major depressive disorder: a randomized, double-blind, placebo-controlled trial. J Clin Psychiatry. 2009 Mar;70(3):326-33.
233	Roose2004	HAMD24	90	-9.2	7.59	citalopram	84	-10	8.25	Roose SP, Sackeim HA, Krishnan KR, Pollock BG, Alexopoulos G, Lavretsky H, Katz IR, Hakkarainen H; Old-Old Depression Study Group. Antidepressant pharmacotherapy in the treatment of depression in the very old: a randomized, placebo-controlled trial. Am J Psychiatry. 2004 Nov;161(11):2050-9.
234	Rudolph1998	HAMD21	92	-6.7	9.61	venlafaxine 75mg	77	-11.1	9.76	Rudolph RL, Fabre LF, Feighner JP, Rickels K, Entsuah R, Derivan AT. A randomized, placebocontrolled, dose-response trial of venlafaxine hydrochloride in the treatment of major depression. J Clin Psychiatry. 1998 Mar;59(3):116-22.
235	Rudolph1998	HAMD21	92	-6.7	9.61	venlafaxine 225mg	79	-11.9	10.12	Rudolph RL, Fabre LF, Feighner JP, Rickels K, Entsuah R, Derivan AT. A randomized, placebocontrolled, dose-response trial of venlafaxine hydrochloride in the treatment of major depression. J Clin Psychiatry. 1998 Mar;59(3):116-22.
236	Rudolph1998	HAMD21	92	-6.7	9.61	venlafaxine 375mg	75	-10.5	8.94	Rudolph RL, Fabre LF, Feighner JP, Rickels K, Entsuah R, Derivan AT. A randomized, placebocontrolled, dose-response trial of venlafaxine hydrochloride in the treatment of major depression. J Clin Psychiatry. 1998 Mar;59(3):116-22.
237	Sambunaris2014	HAMD17	214	-7.5	7.31	levomilnacipran	215	-9.6	7.33	Sambunaris A, Bose A, Gommoll CP, Chen C, Greenberg WM, Sheehan DV. A phase III, doubleblind, placebo-controlled, flexible-dose study of levomilnacipran extended-release in patients with major depressive disorder. J Clin Psychopharmacol. 2014 Feb;34(1):47-56.
238	Schweizer1994	HAMD21	78	-9.45	7.88	venlafaxine	64	-13.92	7.88	Schweizer E, Feighner J, Mandos LA, Rickels K. Comparison of venlafaxine and imipramine in the acute treatment of major depression in outpatients. J Clin Psychiatry. 1994 Mar;55(3):104-8.
239	SCT-MD-49	HAMD24	215	-8.5	8.8	escitalopram 10mg	319	-11.5	8.93	https://clinicaltrials.gov/ct2/show/NCT00668525
240	SCT-MD-49	HAMD24	215	-8.5	8.8	escitalopram 28mg	318	-11.6	10.7	https://clinicaltrials.gov/ct2/show/NCT00668525
241	SER 315	HAMD17	73	-7.8	8	sertraline	76	-8.9	4.52	http://digitalcommons.ohsu.edu/fdadrug/27/
242	SER 315	HAMD17	73	-7.8	8	amitriptyline	70	-11.6	11.49	http://digitalcommons.ohsu.edu/fdadrug/27/
243	Settle1999	HAMD21	148	-9.78	8.01	bupropion	144	-11.11	8.19	Settle EC, Stahl SM, Batey SR, Johnston JA, Ascher JA. Safety profile of sustainedrelease bupropion in depression: results of three clinical trials. Clin Ther. 1999;21(3):454-63.
244	Smith1990	HAMD21	48	-7.7	9.7	mirtazapine	50	-12.1	8.4	Smith WT, Glaudin V, Panagides J, Gilvary E. Mirtazapine vs Amitriptyline vs Placebo in the treatment of major depressive disorder. Psychopharmacologi Bulltin 1990;26:191-195.
245	Smith1990	HAMD21	48	-7.7	9.7	amitriptyline	49	-13.9	9	Smith WT, Glaudin V, Panagides J, Gilvary E. Mirtazapine vs Amitriptyline vs Placebo in the treatment of major depressive disorder. Psychopharmacologi Bulltin 1990;26:191-195.
246	Sramek1995	HAMD24	70	-6.4	6.7	fluoxetine	72	-8.6	6.3	Sramek JJ, Kashkin K, Jasinsky O, Kardatzke D, Kennedy S, Cutler NR. Placebo-controlled study of ABT-200 versus fluoxetine in the treatment of major depressive disorder. Depression 1995;3:199-203.
247	Stahl2000	HAMD21	107	-10.2	6.1	citalopram	103	-13.4	6.1	Stahl SM. Placebo-controlled comparison of the selective serotonin reuptake inhibitors citalopram and sertraline. Biol Psychiatry. 2000 Nov 1;48(9):894-901.
248	Stahl2000	HAMD21	107	-10.2	6.1	sertraline	106	-11.7	6.1	Stahl SM. Placebo-controlled comparison of the selective serotonin reuptake inhibitors citalopram and sertraline. Biol Psychiatry. 2000 Nov 1;48(9):894-901.
249	Stark1985	HAMD21	169	-8.2	9	fluoxetine	185	-11	10.1	Stark P, Hardison CD. A review of multicenter controlled studies of fluoxetine vs. imipramine and placebo in outpatients with major depressive disorder. J Clin Psychiatry 1985;46:53-8.
250	Study 045	HAMD21	86	-11.3	8.45	reboxetine 4mg	86	-8.6	8.45	https://www.iqwig.de/de/projekte-ergebnisse/studieninformationen-zu-reboxetin.3304.html
251	Study 045	HAMD21	86	-11.3	8.45	reboxetine 8mg	88	-10.5	8.45	https://www.iqwig.de/de/projekte-ergebnisse/studieninformationen-zu-reboxetin.3304.html
252	Study 049	HAMD21	101	-8.3	5.44	reboxetine	101	-9.3	5.44	https://www.iqwig.de/de/projekte-ergebnisse/studieninformationen-zu-reboxetin.3304.html
253	Fabre1985	HAMD21	21	-5.5	7.36	fluoxetine	16	-12.5	7.36	Fabre, LF, Crismon, L. Efficacy of fluoxetine in outpatients with major depression. Current Therapeutic Research. 1985;37(1):115-23.
254	WELL 205	HAMD17	116	-8.3	7.88	bupropion 200mg	114	-9.6	8.01	http://digitalcommons.ohsu.edu/fdadrug/21/
255	WELL 205	HAMD17	116	-8.3	7.88	bupropion 300mg	111	-9	8.38	http://digitalcommons.ohsu.edu/fdadrug/21/
256	WELL 205	HAMD17	116	-8.3	7.88	bupropion 400mg	111	-9.3	7.25	http://digitalcommons.ohsu.edu/fdadrug/21/
257	Dunlop1990	HAMD21	56	-5.82	8.45	fluoxetine 60mg	97	-5.39	8.45	Dunlop SR, Dornseif BE, Wernicke JR, Potvin JH. Pattern analysis shows beneficial effect of fluoxetine treatment in mild depression. Psychopharmacology bulletin. 1990;26(2):173-80.
258	Dunlop1990	HAMD21	56	-5.82	8.45	fluoxetine 40mg	99	-6.04	8.45	Dunlop SR, Dornseif BE, Wernicke JR, Potvin JH. Pattern analysis shows beneficial effect of fluoxetine treatment in mild depression. Psychopharmacology bulletin. 1990;26(2):173-80.
259	Dunlop1990	HAMD21	56	-5.82	8.45	fluoxetine 20mg	103	-6.23	8.45	Dunlop SR, Dornseif BE, Wernicke JR, Potvin JH. Pattern analysis shows beneficial effect of fluoxetine treatment in mild depression. Psychopharmacology bulletin. 1990;26(2):173-80.
260	Study 62b	HAMD21	48	-5.69	8.65	fluoxetine 60mg	103	-7.2	9.03	http://digitalcommons.ohsu.edu/fdadrug/22/
261	Study 62b	HAMD21	48	-5.69	8.65	fluoxetine 40mg	97	-9.58	8.44	http://digitalcommons.ohsu.edu/fdadrug/22/
262	Study 62b	HAMD21	48	-5.69	8.65	fluoxetine 20mg	97	-9.78	8.47	http://digitalcommons.ohsu.edu/fdadrug/22/
263	Study 89306	MADRS	88	-15.95	13.22	citalopram 20mg	88	-17.94	12.91	http://www.accessdata.fda.gov/drugsatfda_docs/nda/98/020822a_medr_P2.pdf
264	Study 89306	MADRS	88	-15.95	13.22	citalopram 40mg	97	-16.04	13.53	http://www.accessdata.fda.gov/drugsatfda_docs/nda/98/020822a_medr_P2.pdf
265	Study F1J-MC-HMAQ	HAMD17	72	-7.1	6.96	duloxetine	81	-8	6.75	http://www.lillytrials.com/results/Cymbalta.pdf
266	Study F1J-MC-HMAQ	HAMD17	72	-7.1	6.96	fluoxetine	37	-7.63	7	http://www.lillytrials.com/results/Cymbalta.pdf
267	Thase1997	HAMD21	100	-6.78	10.08	venlafaxine	91	-11.66	10.08	Thase ME. Efficacy and tolerability of once-daily venlafaxine extended release (XR) in outpatients with major depression. J Clin Psychiatry. 1997;58(9):393-8.
268	Tourian2009	HAMD17	160	-8.7	7.76	desvenlafaxine 50mg	148	-9.8	7.76	Tourian KA, Padmanabhan SK, Groark J. Desvenlafaxine 50 and 100 mg/d in the Treatment of Major Depressive Disorder: An 8-Week, Phase III, Multicenter, Randomized, Double-Blind, PlaceboControlled, Parallel Group Trial and a Post Hoc Pooled Analysis of Three Studies. Clinical Therapeutics 2009;31:1405-1423.
269	Tourian2009	HAMD17	160	-8.7	7.76	desvenlafaxine 100mg	150	-10.5	7.76	Tourian KA, Padmanabhan SK, Groark J. Desvenlafaxine 50 and 100 mg/d in the Treatment of Major Depressive Disorder: An 8-Week, Phase III, Multicenter, Randomized, Double-Blind, PlaceboControlled, Parallel Group Trial and a Post Hoc Pooled Analysis of Three Studies. Clinical Therapeutics 2009;31:1405-1423.
270	Tourian2009	HAMD17	160	-8.7	7.76	duloxetine	157	-10.3	7.76	Tourian KA, Padmanabhan SK, Groark J. Desvenlafaxine 50 and 100 mg/d in the Treatment of Major Depressive Disorder: An 8-Week, Phase III, Multicenter, Randomized, Double-Blind, PlaceboControlled, Parallel Group Trial and a Post Hoc Pooled Analysis of Three Studies. Clinical Therapeutics 2009;31:1405-1423.
271	Trivedi2004	HAMD17	142	-10	7.15	paroxetine	143	-12.4	7.17	Trivedi MH, Pigotti TA, Perera P, Dillingham KE, Carfagno ML, Pitts CD. Effectiveness of low doses of paroxetine controlled release in the treatment of major depressive disorder. J Clin Psychiatry. 2004;65(10):1356-64.
272	Vartiainen1994	HAMD21	45	-9	9.2	mirtazapine	44	-10.9	9.7	Vartiainen H, Leinonen E. Double-blind study of mirtazapine and placebo in hospitalized patients with major depression. Eur Neuropsychopharmacol. 1994 Jun;4(2):145-50.
273	VEN 600A-303	HAMD21	79	-9.89	8.45	venlafaxine	69	-10.14	8.45	http://digitalcommons.ohsu.edu/fdadrug/24/
274	VEN 600A-313	HAMD21	75	-9.49	8.2	venlafaxine 75mg	72	-10.92	6.63	http://digitalcommons.ohsu.edu/fdadrug/24/
275	VEN 600A-313	HAMD21	75	-9.49	8.2	venlafaxine 200mg	77	-11.83	9.77	http://digitalcommons.ohsu.edu/fdadrug/24/
276	VEN XR 367	HAMD21	81	-13.1	10.63	venlafaxine 75mg	82	-15.59	10.72	http://digitalcommons.ohsu.edu/fdadrug/25/
277	VEN XR 367	HAMD21	81	-13.1	10.63	venlafaxine 150mg	75	-14.63	10.62	http://digitalcommons.ohsu.edu/fdadrug/25/
278	VEN XR 367	HAMD21	81	-13.1	10.63	paroxetine	80	-11.26	10.55	http://digitalcommons.ohsu.edu/fdadrug/25/
279	Wang 2014	HAMDunspecified	153	-13.75	8.54	escitalopram	152	-14.7	8.54	Wang G, McIntyre A, Earley WR, Raines SR, Eriksson H. A randomized, double-blind study of the efficacy and tolerability of extended-release quetiapine fumarate (quetiapine XR) monotherapy in patients with major depressive disorder. Neuropsychiatr Dis Treat. 2014 Jan 30;10:201-16.
280	WELL AK1A4006	HAMD21	148	-12.2	9.73	fluoxetine	146	-13.9	10.87	http://digitalcommons.ohsu.edu/fdadrug/21/
281	WELL AK1A4006	HAMD21	148	-12.2	9.73	bupropion	151	-12	9.83	http://digitalcommons.ohsu.edu/fdadrug/21/
